# Supplementary material for: (3aR,8bR)-3a,8b-Dihy­droxy-1-(4-meth­oxy­phen­yl)-2-methyl­sulfan­yl-3-nitro-1,8b-di­hydro­indeno­[1,2-b]pyrrol-4(3aH)-one
Source: Acta Crystallogr Sect E Struct Rep Online. 2013 Nov 30;69(Pt 12):o1849–50. doi: 10.1107/S1600536813031279 (PMC3885090; doi:10.1107/S1600536813031279)
Supplement: Supplementary file 1 [file e-69-o1849-sup1.cif]

##############################################################################
#                                                                            #
# This CIF contains the data in a paper accepted for publication in          #
# Acta Crystallographica Section E. It conforms to the requirements of       #
# Notes for Authors for Acta Crystallographica Section E, and has been       #
# peer reviewed under the auspices of the IUCr Commission on Journals.       #
#                                                                            #
# Full details of the Crystallographic Information File format               #
# are given in the paper "The Crystallographic Information File (CIF):       #
# a New Standard Archive File for Crystallography" by S. R. Hall, F. H.      #
# Allen and I. D. Brown [Acta Cryst. (1991), A47, 655-685].                  #
#                                                                            #
# The current version of the core CIF dictionary is obtainable from          #
# ftp://ftp.iucr.org/pub/cif_core.dic.                                       #
#                                                                            #
# Software is freely available for graphical display of the structure(s)     #
# in this CIF. For information consult the CIF software page                 #
# http://www.iucr.org/resources/cif/software.                                #
#                                                                            #
# This file may be used for bona fide research purposes within the           #
# scientific community so long as proper attribution is given to the journal # 
# article from which it was obtained.                                        #
#                                                                            #
##############################################################################
data_global
_audit_creation_method     'WinGX routine CIF_UPDATE'
_audit_conform_dict_name     cif_core.dic
_audit_conform_dict_version     2.3
_journal_date_recd_electronic     2013-10-31
_journal_date_accepted     2013-11-14
_journal_name_full     'Acta Crystallographica, Section E'
_journal_year     2013
_journal_volume     69
_journal_issue     12
_journal_page_first     o1849
_journal_page_last     o1850
_journal_paper_category     QO
_journal_paper_doi     10.1107/S1600536813031279
_journal_coeditor_code     ZQ2211
_publ_contact_author_name     'Dr P.L. Nilantha Lakshman'
_publ_contact_author_address
;
Department of Food science and Technology
University of Ruhuna
Mapalana
Kamburupitiya (81100)
Sri Lanka
;
_publ_contact_author_email     plakshmannilantha@ymail.com
_publ_contact_author_fax     '+94-41-2292384'
_publ_contact_author_phone     '+94-41-2292200'
_publ_section_title
;\
(3a<i>R</i>,8b<i>R</i>)-3a,8b-Dihydroxy-1-(4-methoxyphenyl)-2-methylsulfanyl-\
3-nitro-1,8b-dihydroindeno[1,2-<i>b</i>]pyrrol-4(3a<i>H</i>)-one
;
loop_
    _publ_author_name
    _publ_author_footnote
    _publ_author_address
    'Nagalakshmi, R. A.' .
;
Department of Physics
The Madura College,
Madurai 625 011
India
;
    'Suresh, J.' .
;
Department of Physics
The Madura College,
Madurai 625 011
India
;
    'Jeyachandran, V.' .
;
Department of Organic Chemistry
School of Chemistry
Madurai Kamaraj University
Madurai 625 021
India
;
    'Kumar, R. Ranjith' .
;
Department of Organic Chemistry
School of Chemistry
Madurai Kamaraj University
Madurai 625 021
India
;
    'Lakshman, P. L. Nilantha' .
;
Department of Food Science and Technology
University of Ruhuna
Mapalana
Kamburupitiya 81100
Sri Lanka
;
_publ_section_synopsis     .
data_I
_audit_creation_method     SHELXL-97
_database_code_depnum_ccdc_archive     'CCDC 972037'
_chemical_name_systematic
;\
(3a<i>R</i>,8b<i>R</i>)-3a,8b-Dihydroxy-1-(4-methoxyphenyl)-\
2-methylsulfanyl-3-nitro-1,8b-dihydroindeno[1,2-<i>b</i>]pyrrol-\
4(3a<i>H</i>)-one
;
_chemical_name_common     ?
_chemical_formula_moiety     'C19 H16 N2 O6 S'
_chemical_formula_sum     'C19 H16 N2 O6 S'
_chemical_formula_iupac     'C19 H16 N2 O6 S'
_chemical_formula_weight     400.40
_chemical_melting_point     ?
_symmetry_cell_setting     monoclinic
_symmetry_space_group_name_H-M     'P 21/n'
_symmetry_space_group_name_Hall     '-p 2yn'
loop_
    _symmetry_equiv_pos_as_xyz
    'x, y, z'
    '-x+1/2, y+1/2, -z+1/2'
    '-x, -y, -z'
    'x-1/2, -y-1/2, z-1/2'
_cell_length_a     13.6601(7)
_cell_length_b     8.5782(5)
_cell_length_c     15.2373(8)
_cell_angle_alpha     90.00
_cell_angle_beta     97.684(3)
_cell_angle_gamma     90.00
_cell_volume     1769.46(17)
_cell_formula_units_Z     4
_cell_measurement_reflns_used     2000
_cell_measurement_theta_min     2
_cell_measurement_theta_max     31
_cell_measurement_temperature     293(2)
_exptl_crystal_description     block
_exptl_crystal_colour     yellow
_exptl_crystal_size_max     0.21
_exptl_crystal_size_mid     0.19
_exptl_crystal_size_min     0.18
_exptl_crystal_density_diffrn     1.503
_exptl_crystal_density_meas     ?
_exptl_crystal_density_method     'not measured'
_exptl_crystal_F_000     832
_exptl_absorpt_coefficient_mu     0.225
_exptl_absorpt_correction_type     multi-scan
_exptl_absorpt_process_details     '(SADABS; Sheldrick, 1996)'
_exptl_absorpt_correction_T_min     0.967
_exptl_absorpt_correction_T_max     0.974
_exptl_special_details     ?
_diffrn_ambient_temperature     293(2)
_diffrn_radiation_type     MoK\a
_diffrn_radiation_wavelength     0.71073
_diffrn_radiation_source     'fine-focus sealed tube'
_diffrn_radiation_monochromator     graphite
_diffrn_measurement_device_type     'Bruker Kappa APEXII'
_diffrn_measurement_method     '\w and \f'
_diffrn_detector_area_resol_mean     0
_diffrn_reflns_number     13771
_diffrn_reflns_av_R_equivalents     0.0469
_diffrn_reflns_av_sigmaI/netI     0.0361
_diffrn_reflns_theta_min     1.88
_diffrn_reflns_theta_max     25.50
_diffrn_reflns_theta_full     25.50
_diffrn_measured_fraction_theta_max     0.999
_diffrn_measured_fraction_theta_full     0.999
_diffrn_reflns_limit_h_min     -16
_diffrn_reflns_limit_h_max     15
_diffrn_reflns_limit_k_min     -10
_diffrn_reflns_limit_k_max     7
_diffrn_reflns_limit_l_min     -17
_diffrn_reflns_limit_l_max     18
_diffrn_standards_number     0
_diffrn_standards_interval_count     0
_diffrn_standards_interval_time     0
_diffrn_standards_decay_%     ?
_refine_special_details
;
Refinement of <i>F</i>^2^ against ALL reflections. The weighted <i>R</i>-factor
<i>wR</i> and goodness of fit <i>S</i> are based on <i>F</i>^2^, conventional
<i>R</i>-factors <i>R</i> are based on <i>F</i>, with <i>F</i> set to zero for
negative <i>F</i>^2^. The threshold expression of <i>F</i>^2^ > \s
(<i>F</i>^2^) is used only for calculating <i>R</i>-factors(gt) <i>etc</i>.
and is not relevant to the choice of reflections for refinement.
<i>R</i>-factors based on <i>F</i>.^2^ are statistically about twice as large
as those based on <i>F</i>, and <i>R</i>-factors based on ALL data will be
even larger.
;
_reflns_number_total     3311
_reflns_number_gt     2661
_reflns_threshold_expression     I>2sigma(I)
_refine_ls_structure_factor_coef     Fsqd
_refine_ls_matrix_type     full
_refine_ls_R_factor_all     0.0649
_refine_ls_R_factor_gt     0.0526
_refine_ls_wR_factor_gt     0.1440
_refine_ls_wR_factor_ref     0.1553
_refine_ls_goodness_of_fit_ref     1.020
_refine_ls_restrained_S_all     1.020
_refine_ls_number_reflns     3311
_refine_ls_number_parameters     253
_refine_ls_number_restraints     0
_refine_ls_hydrogen_treatment     constr
_refine_ls_weighting_scheme     calc
_refine_ls_weighting_details
              'w=1/[\s^2^(Fo^2^)+(0.0989P)^2^+0.7209P] where P=(Fo^2^+2Fc^2^)/3'
_atom_sites_solution_hydrogens     geom
_atom_sites_solution_primary     direct
_atom_sites_solution_secondary     difmap
_refine_ls_shift/su_max     0.000
_refine_ls_shift/su_mean     0.000
_refine_diff_density_max     0.423
_refine_diff_density_min     -0.436
_refine_ls_extinction_method     none
_refine_ls_extinction_coef     ?
loop_
    _atom_type_symbol
    _atom_type_description
    _atom_type_scat_dispersion_real
    _atom_type_scat_dispersion_imag
    _atom_type_scat_source
    'C' 'C' 0.0033 0.0016
                         'International Tables Vol C Tables 4.2.6.8 and 6.1.1.4'
    'H' 'H' 0.0000 0.0000
                         'International Tables Vol C Tables 4.2.6.8 and 6.1.1.4'
    'N' 'N' 0.0061 0.0033
                         'International Tables Vol C Tables 4.2.6.8 and 6.1.1.4'
    'O' 'O' 0.0106 0.0060
                         'International Tables Vol C Tables 4.2.6.8 and 6.1.1.4'
    'S' 'S' 0.1246 0.1234
                         'International Tables Vol C Tables 4.2.6.8 and 6.1.1.4'
_computing_data_collection     'APEX2 (Bruker, 2004)'
_computing_cell_refinement     'SAINT (Bruker, 2004)'
_computing_data_reduction     'SAINT (Bruker, 2004)'
_computing_structure_solution     'SHELXS97 (Sheldrick, 2008)'
_computing_structure_refinement     'SHELXL97 (Sheldrick, 2008)'
_computing_molecular_graphics     'PLATON (Spek, 2009)'
_computing_publication_material     'SHELXL97 (Sheldrick, 2008)'
loop_
    _atom_site_type_symbol
    _atom_site_label
    _atom_site_fract_x
    _atom_site_fract_y
    _atom_site_fract_z
    _atom_site_U_iso_or_equiv
    _atom_site_adp_type
    _atom_site_calc_flag
    _atom_site_refinement_flags
    _atom_site_occupancy
    _atom_site_symmetry_multiplicity
    _atom_site_disorder_assembly
    _atom_site_disorder_group
    C C1 0.70509(13) 0.0236(3) 0.42776(14) 0.0363(5) Uani d . 1 1 . .
    C C2 0.82032(13) 0.0315(3) 0.43000(14) 0.0375(5) Uani d . 1 1 . .
    C C3 0.82888(14) 0.0735(3) 0.33568(15) 0.0387(5) Uani d . 1 1 . .
    C C4 0.73865(14) 0.0682(2) 0.28246(14) 0.0361(5) Uani d . 1 1 . .
    C C5 0.60238(18) 0.0213(4) 0.12776(17) 0.0575(7) Uani d . 1 1 . .
    H H5A 0.5917 0.0297 0.0644 0.086 Uiso calc R 1 1 . .
    H H5B 0.5551 0.0849 0.1525 0.086 Uiso calc R 1 1 . .
    H H5C 0.5948 -0.0854 0.1446 0.086 Uiso calc R 1 1 . .
    C C6 0.85309(15) 0.1658(3) 0.49362(14) 0.0407(5) Uani d . 1 1 . .
    C C7 0.76369(15) 0.2479(3) 0.51268(14) 0.0410(5) Uani d . 1 1 . .
    C C8 0.67980(14) 0.1644(3) 0.48003(13) 0.0389(5) Uani d . 1 1 . .
    C C9 0.58736(16) 0.2127(3) 0.49893(14) 0.0468(6) Uani d . 1 1 . .
    H H9 0.5307 0.1555 0.4797 0.056 Uiso calc R 1 1 . .
    C C10 0.58276(19) 0.3479(3) 0.54700(16) 0.0557(7) Uani d . 1 1 . .
    H H10 0.5218 0.3826 0.5599 0.067 Uiso calc R 1 1 . .
    C C11 0.6668(2) 0.4338(3) 0.57670(18) 0.0609(7) Uani d . 1 1 . .
    H H11 0.6611 0.5260 0.6077 0.073 Uiso calc R 1 1 . .
    C C12 0.75837(19) 0.3837(3) 0.56070(16) 0.0540(6) Uani d . 1 1 . .
    H H12 0.8151 0.4395 0.5816 0.065 Uiso calc R 1 1 . .
    C C13 0.56455(13) 0.0879(2) 0.31000(13) 0.0337(5) Uani d . 1 1 . .
    C C14 0.54498(14) 0.2415(3) 0.28747(14) 0.0393(5) Uani d . 1 1 . .
    H H14 0.5967 0.3094 0.2813 0.047 Uiso calc R 1 1 . .
    C C15 0.44902(14) 0.2942(3) 0.27415(15) 0.0413(5) Uani d . 1 1 . .
    H H15 0.4355 0.3966 0.2565 0.050 Uiso calc R 1 1 . .
    C C16 0.37246(13) 0.1939(3) 0.28725(14) 0.0367(5) Uani d . 1 1 . .
    C C17 0.39162(14) 0.0406(3) 0.30889(15) 0.0400(5) Uani d . 1 1 . .
    H H17 0.3400 -0.0268 0.3164 0.048 Uiso calc R 1 1 . .
    C C18 0.48858(14) -0.0138(3) 0.31960(14) 0.0377(5) Uani d . 1 1 . .
    H H18 0.5020 -0.1180 0.3331 0.045 Uiso calc R 1 1 . .
    C C19 0.20231(15) 0.1754(3) 0.30760(19) 0.0563(7) Uani d . 1 1 . .
    H H19A 0.1421 0.2340 0.2963 0.085 Uiso calc R 1 1 . .
    H H19B 0.2181 0.1579 0.3701 0.085 Uiso calc R 1 1 . .
    H H19C 0.1942 0.0771 0.2774 0.085 Uiso calc R 1 1 . .
    N N1 0.66559(11) 0.0372(2) 0.33164(11) 0.0349(4) Uani d . 1 1 . .
    N N2 0.91927(13) 0.0968(2) 0.30602(14) 0.0452(5) Uani d . 1 1 . .
    O O1 0.93701(11) 0.1960(2) 0.52411(12) 0.0554(5) Uani d . 1 1 . .
    O O2 0.67032(10) -0.11114(19) 0.46335(10) 0.0443(4) Uani d . 1 1 . .
    H H2 0.6844 -0.1868 0.4346 0.066 Uiso calc R 1 1 . .
    O O3 0.86160(10) -0.11224(19) 0.45807(11) 0.0475(4) Uani d . 1 1 . .
    H H3 0.9208 -0.1119 0.4537 0.071 Uiso calc R 1 1 . .
    O O4 0.92122(12) 0.1327(2) 0.22720(13) 0.0597(5) Uani d . 1 1 . .
    O O5 0.99515(11) 0.0817(2) 0.35945(13) 0.0621(5) Uani d . 1 1 . .
    O O6 0.28043(9) 0.2606(2) 0.27626(11) 0.0473(4) Uani d . 1 1 . .
    S S1 0.72558(4) 0.08679(9) 0.16864(4) 0.0526(2) Uani d . 1 1 . .
loop_
    _atom_site_aniso_label
    _atom_site_aniso_U_11
    _atom_site_aniso_U_22
    _atom_site_aniso_U_33
    _atom_site_aniso_U_12
    _atom_site_aniso_U_13
    _atom_site_aniso_U_23
    C1 0.0206(9) 0.0434(13) 0.0459(11) 0.0030(8) 0.0079(8) 0.0032(9)
    C2 0.0209(9) 0.0407(12) 0.0519(12) 0.0040(8) 0.0077(8) -0.0005(9)
    C3 0.0242(9) 0.0430(13) 0.0514(12) 0.0010(8) 0.0143(8) -0.0048(9)
    C4 0.0274(9) 0.0350(11) 0.0483(11) 0.0048(8) 0.0138(8) 0.0023(9)
    C5 0.0478(13) 0.0747(19) 0.0499(13) 0.0045(12) 0.0060(10) -0.0085(13)
    C6 0.0293(10) 0.0464(13) 0.0466(11) 0.0039(9) 0.0056(8) -0.0001(10)
    C7 0.0343(10) 0.0467(13) 0.0424(11) 0.0065(9) 0.0067(8) 0.0003(9)
    C8 0.0295(10) 0.0468(13) 0.0416(10) 0.0076(8) 0.0095(8) 0.0019(9)
    C9 0.0335(10) 0.0617(16) 0.0482(12) 0.0097(10) 0.0158(9) 0.0032(11)
    C10 0.0508(14) 0.0675(18) 0.0533(13) 0.0196(12) 0.0235(11) -0.0003(12)
    C11 0.0675(17) 0.0617(18) 0.0571(15) 0.0136(13) 0.0216(13) -0.0126(13)
    C12 0.0523(14) 0.0603(17) 0.0505(13) 0.0019(11) 0.0104(11) -0.0109(12)
    C13 0.0189(9) 0.0404(12) 0.0426(11) 0.0019(7) 0.0074(7) 0.0010(8)
    C14 0.0219(9) 0.0413(13) 0.0568(12) -0.0010(8) 0.0136(8) 0.0046(10)
    C15 0.0272(10) 0.0400(13) 0.0583(13) 0.0042(8) 0.0118(9) 0.0090(10)
    C16 0.0200(9) 0.0449(13) 0.0457(11) 0.0024(8) 0.0068(7) -0.0011(9)
    C17 0.0218(9) 0.0444(13) 0.0547(12) -0.0044(8) 0.0086(8) 0.0008(10)
    C18 0.0273(9) 0.0364(12) 0.0504(12) 0.0003(8) 0.0085(8) 0.0018(9)
    C19 0.0245(10) 0.0686(17) 0.0778(17) 0.0003(10) 0.0140(10) 0.0083(14)
    N1 0.0186(7) 0.0440(11) 0.0436(9) 0.0031(6) 0.0094(6) 0.0022(8)
    N2 0.0292(9) 0.0450(12) 0.0653(13) -0.0016(7) 0.0203(8) -0.0069(9)
    O1 0.0299(8) 0.0645(12) 0.0697(11) 0.0010(7) -0.0008(7) -0.0141(9)
    O2 0.0334(8) 0.0465(10) 0.0547(9) 0.0002(6) 0.0126(6) 0.0093(7)
    O3 0.0247(7) 0.0448(10) 0.0719(11) 0.0070(6) 0.0022(7) 0.0016(8)
    O4 0.0439(9) 0.0645(12) 0.0767(12) -0.0021(8) 0.0300(8) 0.0084(10)
    O5 0.0217(8) 0.0881(14) 0.0779(12) -0.0032(7) 0.0118(8) -0.0144(10)
    O6 0.0194(6) 0.0518(10) 0.0723(10) 0.0048(6) 0.0117(6) 0.0072(8)
    S1 0.0402(3) 0.0725(5) 0.0474(4) 0.0029(3) 0.0146(3) 0.0101(3)
_geom_special_details
;
All e.s.d.'s (except the e.s.d. in the dihedral angle between two l.s. planes)
are estimated using the full covariance matrix. The cell e.s.d.'s are taken
into account individually in the estimation of e.s.d.'s in distances, angles
and torsion angles; correlations between e.s.d.'s in cell parameters are only
used when they are defined by crystal symmetry. An approximate (isotropic)
treatment of cell e.s.d.'s is used for estimating e.s.d.'s involving l.s.
planes.
;
loop_
    _geom_bond_atom_site_label_1
    _geom_bond_atom_site_label_2
    _geom_bond_site_symmetry_2
    _geom_bond_distance
    _geom_bond_publ_flag
    C1 O2 . 1.387(3) ?
    C1 N1 . 1.496(3) ?
    C1 C8 . 1.512(3) ?
    C1 C2 . 1.571(2) ?
    C2 O3 . 1.399(3) ?
    C2 C3 . 1.501(3) ?
    C2 C6 . 1.533(3) ?
    C3 C4 . 1.383(3) ?
    C3 N2 . 1.385(3) ?
    C4 N1 . 1.352(3) ?
    C4 S1 . 1.727(2) ?
    C5 S1 . 1.804(3) ?
    C5 H5A . 0.9600 ?
    C5 H5B . 0.9600 ?
    C5 H5C . 0.9600 ?
    C6 O1 . 1.206(3) ?
    C6 C7 . 1.472(3) ?
    C7 C12 . 1.383(3) ?
    C7 C8 . 1.386(3) ?
    C8 C9 . 1.395(3) ?
    C9 C10 . 1.378(4) ?
    C9 H9 . 0.9300 ?
    C10 C11 . 1.388(4) ?
    C10 H10 . 0.9300 ?
    C11 C12 . 1.375(4) ?
    C11 H11 . 0.9300 ?
    C12 H12 . 0.9300 ?
    C13 C14 . 1.378(3) ?
    C13 C18 . 1.379(3) ?
    C13 N1 . 1.443(2) ?
    C14 C15 . 1.376(3) ?
    C14 H14 . 0.9300 ?
    C15 C16 . 1.389(3) ?
    C15 H15 . 0.9300 ?
    C16 O6 . 1.371(2) ?
    C16 C17 . 1.372(3) ?
    C17 C18 . 1.393(3) ?
    C17 H17 . 0.9300 ?
    C18 H18 . 0.9300 ?
    C19 O6 . 1.427(3) ?
    C19 H19A . 0.9600 ?
    C19 H19B . 0.9600 ?
    C19 H19C . 0.9600 ?
    N2 O5 . 1.236(3) ?
    N2 O4 . 1.244(3) ?
    O2 H2 . 0.8200 ?
    O3 H3 . 0.8200 ?
loop_
    _geom_angle_atom_site_label_1
    _geom_angle_atom_site_label_2
    _geom_angle_atom_site_label_3
    _geom_angle_site_symmetry_1
    _geom_angle_site_symmetry_3
    _geom_angle
    _geom_angle_publ_flag
    O2 C1 N1 . . 110.51(17) ?
    O2 C1 C8 . . 110.19(16) ?
    N1 C1 C8 . . 112.04(17) ?
    O2 C1 C2 . . 114.95(16) ?
    N1 C1 C2 . . 104.30(15) ?
    C8 C1 C2 . . 104.65(16) ?
    O3 C2 C3 . . 115.10(17) ?
    O3 C2 C6 . . 113.41(17) ?
    C3 C2 C6 . . 111.82(18) ?
    O3 C2 C1 . . 109.29(17) ?
    C3 C2 C1 . . 101.28(15) ?
    C6 C2 C1 . . 104.66(16) ?
    C4 C3 N2 . . 125.2(2) ?
    C4 C3 C2 . . 112.11(17) ?
    N2 C3 C2 . . 122.27(18) ?
    N1 C4 C3 . . 110.34(18) ?
    N1 C4 S1 . . 126.15(16) ?
    C3 C4 S1 . . 123.39(15) ?
    S1 C5 H5A . . 109.5 ?
    S1 C5 H5B . . 109.5 ?
    H5A C5 H5B . . 109.5 ?
    S1 C5 H5C . . 109.5 ?
    H5A C5 H5C . . 109.5 ?
    H5B C5 H5C . . 109.5 ?
    O1 C6 C7 . . 126.3(2) ?
    O1 C6 C2 . . 125.94(19) ?
    C7 C6 C2 . . 107.72(17) ?
    C12 C7 C8 . . 121.7(2) ?
    C12 C7 C6 . . 127.7(2) ?
    C8 C7 C6 . . 110.5(2) ?
    C7 C8 C9 . . 120.0(2) ?
    C7 C8 C1 . . 111.45(17) ?
    C9 C8 C1 . . 128.5(2) ?
    C10 C9 C8 . . 117.8(2) ?
    C10 C9 H9 . . 121.1 ?
    C8 C9 H9 . . 121.1 ?
    C9 C10 C11 . . 121.7(2) ?
    C9 C10 H10 . . 119.1 ?
    C11 C10 H10 . . 119.1 ?
    C12 C11 C10 . . 120.6(3) ?
    C12 C11 H11 . . 119.7 ?
    C10 C11 H11 . . 119.7 ?
    C11 C12 C7 . . 118.1(2) ?
    C11 C12 H12 . . 121.0 ?
    C7 C12 H12 . . 121.0 ?
    C14 C13 C18 . . 120.52(18) ?
    C14 C13 N1 . . 119.52(17) ?
    C18 C13 N1 . . 119.71(19) ?
    C15 C14 C13 . . 120.01(19) ?
    C15 C14 H14 . . 120.0 ?
    C13 C14 H14 . . 120.0 ?
    C14 C15 C16 . . 119.7(2) ?
    C14 C15 H15 . . 120.1 ?
    C16 C15 H15 . . 120.1 ?
    O6 C16 C17 . . 124.89(18) ?
    O6 C16 C15 . . 114.77(19) ?
    C17 C16 C15 . . 120.34(18) ?
    C16 C17 C18 . . 119.81(19) ?
    C16 C17 H17 . . 120.1 ?
    C18 C17 H17 . . 120.1 ?
    C13 C18 C17 . . 119.5(2) ?
    C13 C18 H18 . . 120.2 ?
    C17 C18 H18 . . 120.2 ?
    O6 C19 H19A . . 109.5 ?
    O6 C19 H19B . . 109.5 ?
    H19A C19 H19B . . 109.5 ?
    O6 C19 H19C . . 109.5 ?
    H19A C19 H19C . . 109.5 ?
    H19B C19 H19C . . 109.5 ?
    C4 N1 C13 . . 124.66(17) ?
    C4 N1 C1 . . 111.19(15) ?
    C13 N1 C1 . . 117.14(15) ?
    O5 N2 O4 . . 122.52(18) ?
    O5 N2 C3 . . 118.4(2) ?
    O4 N2 C3 . . 119.08(19) ?
    C1 O2 H2 . . 109.5 ?
    C2 O3 H3 . . 109.5 ?
    C16 O6 C19 . . 117.35(18) ?
    C4 S1 C5 . . 106.52(11) ?
loop_
    _geom_torsion_atom_site_label_1
    _geom_torsion_atom_site_label_2
    _geom_torsion_atom_site_label_3
    _geom_torsion_atom_site_label_4
    _geom_torsion_site_symmetry_1
    _geom_torsion_site_symmetry_2
    _geom_torsion_site_symmetry_3
    _geom_torsion_site_symmetry_4
    _geom_torsion
    _geom_torsion_publ_flag
    O2 C1 C2 O3 . . . . 7.7(2) ?
    N1 C1 C2 O3 . . . . -113.49(18) ?
    C8 C1 C2 O3 . . . . 128.67(18) ?
    O2 C1 C2 C3 . . . . 129.54(19) ?
    N1 C1 C2 C3 . . . . 8.4(2) ?
    C8 C1 C2 C3 . . . . -109.45(18) ?
    O2 C1 C2 C6 . . . . -114.1(2) ?
    N1 C1 C2 C6 . . . . 124.73(18) ?
    C8 C1 C2 C6 . . . . 6.9(2) ?
    O3 C2 C3 C4 . . . . 109.7(2) ?
    C6 C2 C3 C4 . . . . -119.03(19) ?
    C1 C2 C3 C4 . . . . -8.1(2) ?
    O3 C2 C3 N2 . . . . -63.6(3) ?
    C6 C2 C3 N2 . . . . 67.7(3) ?
    C1 C2 C3 N2 . . . . 178.6(2) ?
    N2 C3 C4 N1 . . . . 177.5(2) ?
    C2 C3 C4 N1 . . . . 4.4(3) ?
    N2 C3 C4 S1 . . . . 1.3(3) ?
    C2 C3 C4 S1 . . . . -171.80(15) ?
    O3 C2 C6 O1 . . . . 49.2(3) ?
    C3 C2 C6 O1 . . . . -82.9(3) ?
    C1 C2 C6 O1 . . . . 168.3(2) ?
    O3 C2 C6 C7 . . . . -129.12(18) ?
    C3 C2 C6 C7 . . . . 98.72(19) ?
    C1 C2 C6 C7 . . . . -10.1(2) ?
    O1 C6 C7 C12 . . . . 7.6(4) ?
    C2 C6 C7 C12 . . . . -174.1(2) ?
    O1 C6 C7 C8 . . . . -168.5(2) ?
    C2 C6 C7 C8 . . . . 9.9(3) ?
    C12 C7 C8 C9 . . . . -3.1(3) ?
    C6 C7 C8 C9 . . . . 173.2(2) ?
    C12 C7 C8 C1 . . . . 178.3(2) ?
    C6 C7 C8 C1 . . . . -5.3(3) ?
    O2 C1 C8 C7 . . . . 122.85(19) ?
    N1 C1 C8 C7 . . . . -113.67(19) ?
    C2 C1 C8 C7 . . . . -1.3(2) ?
    O2 C1 C8 C9 . . . . -55.6(3) ?
    N1 C1 C8 C9 . . . . 67.9(3) ?
    C2 C1 C8 C9 . . . . -179.7(2) ?
    C7 C8 C9 C10 . . . . 2.8(3) ?
    C1 C8 C9 C10 . . . . -178.9(2) ?
    C8 C9 C10 C11 . . . . -0.5(4) ?
    C9 C10 C11 C12 . . . . -1.6(4) ?
    C10 C11 C12 C7 . . . . 1.4(4) ?
    C8 C7 C12 C11 . . . . 0.9(4) ?
    C6 C7 C12 C11 . . . . -174.7(2) ?
    C18 C13 C14 C15 . . . . -0.2(3) ?
    N1 C13 C14 C15 . . . . -174.4(2) ?
    C13 C14 C15 C16 . . . . 2.8(3) ?
    C14 C15 C16 O6 . . . . 177.0(2) ?
    C14 C15 C16 C17 . . . . -3.4(3) ?
    O6 C16 C17 C18 . . . . -179.1(2) ?
    C15 C16 C17 C18 . . . . 1.4(3) ?
    C14 C13 C18 C17 . . . . -1.9(3) ?
    N1 C13 C18 C17 . . . . 172.37(19) ?
    C16 C17 C18 C13 . . . . 1.3(3) ?
    C3 C4 N1 C13 . . . . 151.4(2) ?
    S1 C4 N1 C13 . . . . -32.5(3) ?
    C3 C4 N1 C1 . . . . 1.8(2) ?
    S1 C4 N1 C1 . . . . 177.84(15) ?
    C14 C13 N1 C4 . . . . -48.6(3) ?
    C18 C13 N1 C4 . . . . 137.1(2) ?
    C14 C13 N1 C1 . . . . 99.4(2) ?
    C18 C13 N1 C1 . . . . -74.9(3) ?
    O2 C1 N1 C4 . . . . -130.78(17) ?
    C8 C1 N1 C4 . . . . 105.92(19) ?
    C2 C1 N1 C4 . . . . -6.7(2) ?
    O2 C1 N1 C13 . . . . 77.1(2) ?
    C8 C1 N1 C13 . . . . -46.2(2) ?
    C2 C1 N1 C13 . . . . -158.86(17) ?
    C4 C3 N2 O5 . . . . -172.1(2) ?
    C2 C3 N2 O5 . . . . 0.3(3) ?
    C4 C3 N2 O4 . . . . 8.2(3) ?
    C2 C3 N2 O4 . . . . -179.4(2) ?
    C17 C16 O6 C19 . . . . 14.1(3) ?
    C15 C16 O6 C19 . . . . -166.3(2) ?
    N1 C4 S1 C5 . . . . -10.5(2) ?
    C3 C4 S1 C5 . . . . 165.1(2) ?
loop_
    _geom_hbond_atom_site_label_D
    _geom_hbond_atom_site_label_H
    _geom_hbond_atom_site_label_A
    _geom_hbond_site_symmetry_A
    _geom_hbond_distance_DH
    _geom_hbond_distance_HA
    _geom_hbond_distance_DA
    _geom_hbond_angle_DHA
    O3 H3 O5 . 0.82 2.50 3.014(3) 122.0
    O3 H3 O1 3_756 0.82 2.06 2.821(2) 154.8
    C11 H11 O6 3_666 0.93 2.60 3.461(3) 155.1
