# Supplementary material for: (3aR,8bR)-3a,8b-Dihy­droxy-1-(4-meth­oxy­phen­yl)-2-methyl­sulfan­yl-3-nitro-1,8b-di­hydro­indeno­[1,2-b]pyrrol-4(3aH)-one
Source: Acta Crystallogr Sect E Struct Rep Online. 2013 Nov 30;69(Pt 12):o1849–50. doi: 10.1107/S1600536813031279 (PMC3885090; doi:10.1107/S1600536813031279)
Supplement: Supplementary file 2 [file e-69-o1849-Isup2.hkl]

#
# h,k,l, Fc-squared, Fo-squared, sigma(Fo-squared) and status flag
#
data_I
_shelx_title ' 40OMENINAGALAKSHMI_0m in P2(1)/n'
_shelx_refln_list_code          4
_shelx_F_calc_maximum      180.28
_exptl_crystal_F_000       832.00
_reflns_d_resolution_high  0.8255
 
loop_
 _symmetry_equiv_pos_as_xyz
 'x, y, z'
 '-x+1/2, y+1/2, -z+1/2'
 '-x, -y, -z'
 'x-1/2, -y-1/2, z-1/2'
 
_cell_length_a    13.6601
_cell_length_b     8.5782
_cell_length_c    15.2373
_cell_angle_alpha  90.000
_cell_angle_beta   97.684
_cell_angle_gamma  90.000
 
_shelx_F_squared_multiplier     1.000
 
loop_
 _refln_index_h
 _refln_index_k
 _refln_index_l
 _refln_F_squared_calc
 _refln_F_squared_meas
 _refln_F_squared_sigma
 _refln_observed_status
   2   0   0     7053.07     8120.09    308.47 o
   4   0   0       17.32       25.66      2.06 o
   6   0   0      734.50      688.34     23.02 o
   8   0   0      708.67      804.37     26.89 o
  10   0   0       23.50       20.78      2.46 o
  12   0   0      660.60      637.39     22.15 o
  14   0   0      253.18      235.72      9.50 o
  16   0   0        4.49        4.51      2.34 o
   1   1   0       72.70       82.91      1.72 o
   2   1   0      345.45      385.89     13.76 o
   3   1   0     1059.91     1262.28     40.49 o
   4   1   0      295.17      409.57     12.56 o
   5   1   0     1011.98     1138.05     32.88 o
   6   1   0        2.20        4.93      1.47 o
   7   1   0      835.43      889.83     20.88 o
   8   1   0       13.16        6.16      0.87 o
   9   1   0     1319.02     1398.36     32.74 o
  10   1   0       19.02       24.13      2.52 o
  11   1   0      416.25      394.71     10.13 o
  12   1   0      116.32       98.39      3.61 o
  13   1   0        0.58        0.00      1.13 o
  14   1   0        0.24        0.00      1.31 o
  15   1   0      366.40      303.27      8.41 o
  16   1   0        5.65        1.46      1.67 o
   0   2   0     2219.10     2235.10     72.85 o
   1   2   0     2656.71     2654.14     56.60 o
   2   2   0      886.96      934.78     17.64 o
   3   2   0      461.52      469.37     12.14 o
   4   2   0       61.39       90.50      3.75 o
   5   2   0     7184.62     7971.73    264.26 o
   6   2   0     2714.21     3364.31     81.78 o
   7   2   0       78.94      170.26      4.52 o
   8   2   0      267.22      261.61      6.70 o
   9   2   0      448.65      449.05     11.08 o
  10   2   0      575.46      525.39     12.97 o
  11   2   0      418.94      404.19     10.33 o
  12   2   0      663.43      592.11     14.68 o
  13   2   0        1.25        0.27      1.19 o
  14   2   0       63.77       68.22      3.06 o
  15   2   0       76.44       65.11      3.15 o
  16   2   0        0.01        0.00      1.43 o
   1   3   0     6433.13     6557.98    138.78 o
   2   3   0      265.93      236.19      5.29 o
   3   3   0       46.98       47.45      1.31 o
   4   3   0     1565.39     1638.68     35.35 o
   5   3   0      582.46      653.90     15.71 o
   6   3   0      958.76     1086.98     26.04 o
   7   3   0      557.24      519.67     12.52 o
   8   3   0      721.00      727.00     17.35 o
   9   3   0       85.66       80.96      2.86 o
  10   3   0     2039.46     1979.78     46.12 o
  11   3   0       45.06       27.81      1.91 o
  12   3   0     1724.06     1520.23     35.92 o
  13   3   0      103.98       78.41      3.19 o
  14   3   0        2.56        1.53      1.39 o
  15   3   0       78.33       81.17      3.51 o
   0   4   0      830.00      758.30     25.03 o
   1   4   0     1485.96     1398.68     27.90 o
   2   4   0       16.03       14.40      0.74 o
   3   4   0     1783.93     2046.86     43.17 o
   4   4   0      382.84      402.71      9.07 o
   5   4   0      146.75      125.58      3.28 o
   6   4   0       13.17       11.95      0.96 o
   7   4   0       79.63       75.68      2.70 o
   8   4   0        0.51        0.01      0.67 o
   9   4   0        8.23        3.11      1.00 o
  10   4   0      146.50      138.71      4.00 o
  11   4   0       23.79       18.36      1.61 o
  12   4   0      318.83      280.99      7.68 o
  13   4   0       10.15       13.17      1.61 o
  14   4   0      118.16      117.11      4.17 o
  15   4   0       47.55       50.74      2.77 o
   1   5   0      551.22      595.29     15.45 o
   2   5   0      100.93       75.46      3.91 o
   3   5   0        9.26        4.63      0.62 o
   4   5   0      141.38      122.06      3.36 o
   5   5   0      636.10      647.34     16.93 o
   6   5   0        4.42        1.36      0.76 o
   7   5   0     1404.03     1407.86     30.82 o
   8   5   0       70.83       82.73      2.72 o
   9   5   0       88.54       82.01      3.09 o
  10   5   0        0.38        0.00      1.11 o
  11   5   0      584.32      545.82     14.03 o
  12   5   0      112.29      117.22      4.24 o
  13   5   0       14.40       11.64      2.06 o
  14   5   0       11.62       11.11      2.44 o
   0   6   0     1289.27     1387.50     56.12 o
   1   6   0     1089.68     1232.28     35.90 o
   2   6   0      486.59      516.38     15.59 o
   3   6   0       24.92       33.68      2.10 o
   4   6   0      798.95      814.15     24.10 o
   5   6   0        1.11        0.00      2.83 o
   6   6   0      392.11      364.66     11.60 o
   7   6   0      350.71      337.36     10.94 o
   8   6   0       83.52       68.05      3.21 o
   9   6   0        8.97       10.57      1.74 o
  10   6   0      188.59      165.87      5.82 o
  11   6   0       95.09       86.15      3.96 o
  12   6   0       19.17       26.63      2.40 o
  13   6   0        7.86        3.60      1.89 o
   1   7   0       11.93       21.78      6.18 o
   2   7   0        0.41        0.46      3.28 o
   3   7   0       42.37       48.34      5.31 o
   4   7   0      249.31      274.73     13.28 o
   5   7   0      200.57      217.00      9.06 o
   6   7   0      192.41      209.96      8.98 o
   7   7   0      136.12      148.09      7.01 o
   8   7   0       85.74       76.15      4.80 o
   9   7   0       80.27       89.94      5.33 o
  10   7   0       97.57      108.30      6.00 o
  11   7   0      110.81      121.49      6.73 o
  12   7   0       47.89       55.98      3.90 o
   0   8   0        2.97        0.00      4.55 o
   1   8   0        0.03        0.00      3.19 o
   2   8   0        4.54        6.22      3.90 o
   3   8   0       25.12       36.40      6.83 o
   4   8   0       26.79       26.02      9.43 o
   5   8   0      848.21      906.40     41.81 o
   6   8   0        7.58        7.89      4.21 o
   7   8   0      151.86      153.01     11.05 o
   8   8   0       19.13       20.64      4.71 o
   9   8   0       28.78       27.64      5.08 o
  10   8   0        2.87        0.00      3.83 o
   1   9   0        3.74        1.45      3.98 o
   2   9   0       15.32        5.25      4.29 o
   3   9   0        0.03        2.42      4.23 o
   4   9   0       47.32       42.87      6.00 o
   5   9   0       30.18       31.29      5.46 o
   6   9   0       14.55       11.38      4.44 o
   7   9   0        3.87        2.17      6.34 o
   8   9   0      162.30      209.63     17.55 o
   0  10   0       15.29       18.20      7.80 o
   1  10   0       10.15        4.59      4.90 o
   2  10   0       47.89       48.77      6.56 o
   3  10   0       11.76        3.54      4.57 o
   4  10   0        0.35        0.00      5.85 o
 -15   0   1      147.76      115.56      5.95 o
 -13   0   1      936.08      928.43     31.74 o
 -11   0   1     4640.76     4592.09    189.74 o
  -9   0   1      128.24      113.82      4.97 o
  -7   0   1       54.66       90.03      3.98 o
  -5   0   1      986.85     1271.88    102.86 o
  -3   0   1      917.10     1283.09     36.23 o
  -1   0   1     5833.84     7393.01    256.50 o
   1   0   1     5890.49     5470.29    138.91 o
   3   0   1      171.01      192.64     13.08 o
   5   0   1     1218.57     1188.89     49.95 o
   7   0   1        3.72        5.09      1.09 o
   9   0   1     1430.57     1340.31     44.38 o
  11   0   1        7.29        0.00      2.44 o
  13   0   1        1.75        0.00      1.57 o
  15   0   1        0.56        0.00      2.05 o
 -16   1   1      397.70      371.44     10.06 o
 -15   1   1       76.79       66.00      3.12 o
 -14   1   1        0.27        0.82      1.27 o
 -13   1   1       62.84       55.74      2.96 o
 -12   1   1     1184.92     1147.63     27.39 o
 -11   1   1     4710.81     4594.98    106.19 o
 -10   1   1      125.74      127.83      3.93 o
  -9   1   1        2.11        2.90      0.88 o
  -8   1   1        0.15        0.70      0.77 o
  -7   1   1      481.57      653.35     15.89 o
  -6   1   1      560.79      669.54     15.82 o
  -5   1   1     2946.17     3756.01    104.52 o
  -4   1   1      541.61      665.25     16.52 o
  -3   1   1      879.06     1054.88     27.39 o
  -2   1   1        8.43        7.37      0.55 o
  -1   1   1     6417.27     6872.99    123.47 o
   0   1   1    11385.44    10369.54    255.77 o
   1   1   1      684.63      679.13     20.99 o
   2   1   1      228.44      225.63      8.33 o
   3   1   1     2108.67     2271.21    110.84 o
   4   1   1     5746.33     6101.55    195.20 o
   5   1   1     1107.71     1290.51     29.84 o
   6   1   1    12476.34    14477.60    329.82 o
   7   1   1      675.73      825.72     19.47 o
   8   1   1     1190.55     1308.46     30.63 o
   9   1   1      509.79      535.90     13.04 o
  10   1   1      171.98      163.53      4.72 o
  11   1   1      640.35      606.76     14.88 o
  12   1   1      224.65      197.24      5.72 o
  13   1   1      125.79      120.43      4.04 o
  14   1   1       22.73       15.35      1.68 o
  15   1   1       27.63       21.94      1.97 o
  16   1   1        0.35        0.00      1.54 o
 -16   2   1       57.44       45.21      2.67 o
 -15   2   1        0.72        0.93      1.45 o
 -14   2   1        9.30        7.84      1.54 o
 -13   2   1      206.34      151.67      4.79 o
 -12   2   1      327.49      288.32      7.83 o
 -11   2   1       32.75       26.35      1.91 o
 -10   2   1      384.17      397.65     10.03 o
  -9   2   1        0.57        1.97      0.96 o
  -8   2   1       13.64       17.24      1.17 o
  -7   2   1       53.71       43.88      1.82 o
  -6   2   1     2210.00     2450.99     56.34 o
  -5   2   1        0.44        1.16      1.02 o
  -4   2   1      381.05      394.69      9.56 o
  -3   2   1     1054.31     1200.25     27.01 o
  -2   2   1     5221.40     5191.64    102.83 o
  -1   2   1    14260.97    14049.45    356.16 o
   0   2   1    32500.45    32184.11   1382.54 o
   1   2   1     9134.67     8867.03    186.03 o
   2   2   1       17.67       17.71      0.59 o
   3   2   1     1682.45     1716.73     49.67 o
   4   2   1      266.59      281.93     11.12 o
   5   2   1      842.15      920.74     33.62 o
   6   2   1      581.05      588.09     14.01 o
   7   2   1        6.42        5.45      0.79 o
   8   2   1        0.21        1.03      1.32 o
   9   2   1      323.69      339.00      8.63 o
  10   2   1        0.08        0.00      1.02 o
  11   2   1      314.23      273.64      7.33 o
  12   2   1      136.69      108.36      3.81 o
  13   2   1       51.00       40.29      2.15 o
  14   2   1      319.08      291.64      7.96 o
  15   2   1       87.91       76.62      3.38 o
 -15   3   1       74.27       67.41      3.44 o
 -14   3   1       72.19       72.48      3.23 o
 -13   3   1      156.19      132.70      4.39 o
 -12   3   1       45.65       34.60      3.63 o
 -11   3   1      317.79      337.02      8.83 o
 -10   3   1      296.12      266.49      7.14 o
  -9   3   1       92.47       83.83      2.89 o
  -8   3   1      112.68      107.66      3.32 o
  -7   3   1       82.34      110.77      3.46 o
  -6   3   1      398.29      480.83     11.74 o
  -5   3   1      164.11      222.71      5.27 o
  -4   3   1     1081.07     1267.03     27.42 o
  -3   3   1     1594.97     1621.56     34.54 o
  -2   3   1      350.69      356.77      8.53 o
  -1   3   1     4427.97     4526.76    115.22 o
   0   3   1     1577.48     1613.38     40.91 o
   1   3   1      890.46      962.43     22.26 o
   2   3   1       39.52       51.45      1.59 o
   3   3   1      252.40      214.48      5.36 o
   4   3   1     1650.93     1656.63     35.86 o
   5   3   1       14.49        9.46      1.06 o
   6   3   1     1239.63     1516.16     35.27 o
   7   3   1      887.70      922.44     21.76 o
   8   3   1        2.89        1.33      1.28 o
   9   3   1      625.02      572.93     13.96 o
  10   3   1       71.76       59.40      2.81 o
  11   3   1      320.17      331.80      8.69 o
  12   3   1       41.19       22.06      2.01 o
  13   3   1       12.53       14.39      1.62 o
  14   3   1        0.01        0.00      1.25 o
  15   3   1       18.97       22.72      2.09 o
 -15   4   1      365.88      366.75      9.30 o
 -14   4   1      106.70      110.12      3.83 o
 -13   4   1        2.70        3.12      1.36 o
 -12   4   1        2.26        0.00      1.27 o
 -11   4   1      327.55      321.63      7.96 o
 -10   4   1        1.62        0.12      1.04 o
  -9   4   1      214.97      192.48      5.58 o
  -8   4   1        2.89        0.15      0.76 o
  -7   4   1       57.57       51.33      1.89 o
  -6   4   1      590.85      559.79     12.59 o
  -5   4   1      763.86      739.03     16.33 o
  -4   4   1     2404.55     2631.59     56.65 o
  -3   4   1       36.79       64.47      2.31 o
  -2   4   1      691.24      701.25     20.67 o
  -1   4   1     2052.86     2081.07     60.02 o
   0   4   1     6599.29     6916.15    174.54 o
   1   4   1      837.61      825.13     19.16 o
   2   4   1      127.08      150.29      3.50 o
   3   4   1       67.86       58.10      2.17 o
   4   4   1       14.05       20.26      1.15 o
   5   4   1      398.69      406.78      9.25 o
   6   4   1       13.36        7.98      0.90 o
   7   4   1      489.64      441.67     11.15 o
   8   4   1      166.50      137.00      3.77 o
   9   4   1      371.39      363.31      8.65 o
  10   4   1       80.02       71.41      2.89 o
  11   4   1      144.89      126.50      4.14 o
  12   4   1      753.33      678.53     16.71 o
  13   4   1       60.11       49.30      2.48 o
  14   4   1       43.17       33.76      2.26 o
 -14   5   1       18.76       24.30      2.58 o
 -13   5   1       43.86       42.47      2.91 o
 -12   5   1       66.23       72.42      3.27 o
 -11   5   1      297.20      268.81      7.57 o
 -10   5   1      433.95      390.60     11.47 o
  -9   5   1      115.05      109.49      3.35 o
  -8   5   1      125.44      129.89      3.65 o
  -7   5   1      374.57      359.25      8.41 o
  -6   5   1      393.56      388.84      9.56 o
  -5   5   1       51.14       41.69      1.66 o
  -4   5   1       28.25       41.91      1.72 o
  -3   5   1      588.22      542.86     16.29 o
  -2   5   1      595.54      589.32     17.53 o
  -1   5   1     1404.77     1593.33     46.23 o
   0   5   1      417.71      448.13     13.42 o
   1   5   1       72.40       79.67      2.77 o
   2   5   1       21.22       32.10      1.16 o
   3   5   1       12.29        8.80      0.81 o
   4   5   1      904.06      952.94     22.02 o
   5   5   1       38.37       37.62      1.86 o
   6   5   1      167.65      185.27      5.10 o
   7   5   1     2019.81     1941.09     42.21 o
   8   5   1        1.79        1.21      0.94 o
   9   5   1      101.82      106.52      3.28 o
  10   5   1      178.47      172.98      5.26 o
  11   5   1      104.63      102.60      4.13 o
  12   5   1        8.51        3.92      1.47 o
  13   5   1        1.63        0.38      1.45 o
  14   5   1        9.91        8.57      2.06 o
 -13   6   1       13.60       11.35      2.15 o
 -12   6   1        2.70        0.63      1.67 o
 -11   6   1       14.23       20.52      2.19 o
 -10   6   1        1.00        0.36      1.57 o
  -9   6   1      376.94      354.81     10.50 o
  -8   6   1        4.96        2.93      1.80 o
  -7   6   1       15.40       16.06      2.08 o
  -6   6   1      633.73      614.63     18.71 o
  -5   6   1      990.66     1020.56     30.11 o
  -4   6   1      433.74      407.82     12.67 o
  -3   6   1       20.76       18.00      1.92 o
  -2   6   1      501.53      521.37     15.76 o
  -1   6   1      749.68      757.11     22.43 o
   0   6   1       56.92       82.10      3.26 o
   1   6   1      265.54      260.74      7.15 o
   2   6   1      115.19      140.99      4.34 o
   3   6   1       13.29       12.94      1.00 o
   4   6   1      123.97      130.46      4.83 o
   5   6   1       56.13       54.01      2.91 o
   6   6   1       87.96       95.28      4.10 o
   7   6   1       53.91       50.60      3.02 o
   8   6   1      123.88      116.49      4.38 o
   9   6   1       67.77       58.39      3.03 o
  10   6   1       16.19       12.59      1.82 o
  11   6   1       17.70       18.69      2.58 o
  12   6   1       28.07       23.85      2.34 o
  13   6   1       26.65       27.91      2.54 o
 -12   7   1      275.40      288.77     12.19 o
 -11   7   1       34.73       30.97      3.56 o
 -10   7   1       21.27       20.08      2.45 o
  -9   7   1       54.92       51.57      3.39 o
  -8   7   1       25.33       27.49      3.09 o
  -7   7   1      802.85      799.53     28.21 o
  -6   7   1     1130.85     1201.05     41.41 o
  -5   7   1     1242.46     1263.76     43.48 o
  -4   7   1       66.50       79.07      6.11 o
  -3   7   1        6.65        0.00      1.68 o
  -2   7   1       92.89       97.19      7.47 o
  -1   7   1      641.71      670.64     31.02 o
   0   7   1        0.78        1.09      3.19 o
   1   7   1      186.72      199.53     11.36 o
   2   7   1      393.71      402.33     19.75 o
   3   7   1       31.08       37.97      5.85 o
   4   7   1        2.57        5.44      3.43 o
   5   7   1        0.13        0.00      1.67 o
   6   7   1       15.81       19.16      3.37 o
   7   7   1       61.64       49.34      3.91 o
   8   7   1       35.51       40.41      3.57 o
   9   7   1        0.07        0.00      1.82 o
  10   7   1       50.00       64.61      4.65 o
  11   7   1      204.14      210.08      8.09 o
 -10   8   1        9.58        2.49      3.89 o
  -9   8   1        0.00        0.00      5.69 o
  -8   8   1       15.28       11.76      4.14 o
  -7   8   1       17.03       19.21      4.53 o
  -6   8   1      228.53      223.07     12.95 o
  -5   8   1       70.18       83.20     10.08 o
  -4   8   1      432.21      414.76     20.90 o
  -3   8   1      211.72      206.30     12.49 o
  -2   8   1       25.02       16.81      4.76 o
  -1   8   1       41.29       44.33      8.29 o
   0   8   1        9.41        0.00      3.56 o
   1   8   1        0.00        0.00      2.95 o
   2   8   1        0.01        0.00      3.25 o
   3   8   1      447.91      463.80     23.56 o
   4   8   1        1.02        0.00      7.64 o
   5   8   1        0.17        0.98      6.50 o
   6   8   1       18.38       21.70      4.68 o
   7   8   1        1.54        0.11      3.54 o
   8   8   1       36.27       47.84     11.05 o
   9   8   1       19.28       26.58      6.34 o
  10   8   1       11.58       14.38      4.61 o
  -8   9   1        1.83        9.18      4.53 o
  -7   9   1       16.57       16.52      4.76 o
  -6   9   1        0.98        0.00      3.66 o
  -5   9   1        3.15        0.00      3.90 o
  -4   9   1       21.54       12.72      4.88 o
  -3   9   1      210.75      242.69     14.20 o
  -2   9   1       18.81       23.48      5.31 o
  -1   9   1       29.56       27.66      5.17 o
   0   9   1        3.48        0.00      3.79 o
   1   9   1       76.51       62.82      6.62 o
   2   9   1       30.93       17.09      4.68 o
   3   9   1       33.54       48.14      6.66 o
   4   9   1        4.13        5.70      4.03 o
   5   9   1        0.75        0.00      4.06 o
   6   9   1        0.28        0.00      3.59 o
   7   9   1        3.06        6.89      4.14 o
   8   9   1        0.04        0.29      7.15 o
  -4  10   1       46.19       52.34      6.71 o
  -3  10   1        6.30        6.00      4.84 o
  -2  10   1       53.49       54.86      6.98 o
  -1  10   1       13.95        7.51      4.81 o
   0  10   1       64.23       59.34      8.61 o
   1  10   1        0.00        0.00      6.01 o
   2  10   1        0.00        0.00      4.21 o
   3  10   1        2.89        0.00      6.83 o
   4  10   1       28.94       29.49      5.59 o
 -16   0   2        2.12        1.50      2.28 o
 -14   0   2       97.05       83.85      4.77 o
 -12   0   2      451.69      439.73     15.81 o
 -10   0   2      241.40      248.97     10.81 o
  -8   0   2      931.16     1065.53     35.42 o
  -6   0   2     1162.31     1535.07     50.36 o
  -4   0   2     3187.76     4901.10    158.89 o
  -2   0   2      677.01      856.60     55.28 o
   0   0   2     1770.70     1647.48     54.74 o
   2   0   2    12809.16    12338.72    481.09 o
   4   0   2     4133.65     3889.68    125.75 o
   6   0   2     4572.49     4883.94    158.75 o
   8   0   2       58.11       56.53      3.04 o
  10   0   2     1536.10     1523.52     50.65 o
  12   0   2      234.65      243.74      9.50 o
  14   0   2      466.56      486.35     17.46 o
  16   0   2       44.41       29.86      3.28 o
 -16   1   2      227.11      206.26      6.39 o
 -15   1   2       78.77       75.12      3.33 o
 -14   1   2        0.93        0.22      1.30 o
 -13   1   2      375.65      403.84     10.51 o
 -12   1   2       39.65       44.66      2.62 o
 -11   1   2     2785.43     2946.80     68.25 o
 -10   1   2       20.65       24.05      1.57 o
  -9   1   2       61.11       62.07      2.37 o
  -8   1   2      912.02     1238.23     39.27 o
  -7   1   2     6408.17     8485.49    313.44 o
  -6   1   2       51.52       70.50      2.81 o
  -5   1   2     2575.16     3493.30     91.05 o
  -4   1   2     1080.32     1307.82     34.21 o
  -3   1   2      223.45      271.74      7.24 o
  -2   1   2     4496.77     5231.12    180.79 o
  -1   1   2     6750.74     7330.50    363.80 o
   0   1   2      255.99      253.88      6.09 o
   1   1   2      459.13      426.36      9.94 o
   2   1   2      242.99      258.51      5.33 o
   3   1   2      208.94      163.37      7.61 o
   4   1   2      889.78      923.32     23.96 o
   5   1   2     1248.78     1335.30     30.98 o
   6   1   2     1999.15     2353.85     54.31 o
   7   1   2      876.42      991.16     23.21 o
   8   1   2       85.68       82.04      2.65 o
   9   1   2      346.98      317.04      8.04 o
  10   1   2      136.93      126.39      3.93 o
  11   1   2        7.85        1.54      1.29 o
  12   1   2      221.44      218.41      6.18 o
  13   1   2        1.19        0.17      1.18 o
  14   1   2        0.48        1.40      1.33 o
  15   1   2        5.11        1.76      1.49 o
 -16   2   2       39.88       39.12      2.56 o
 -15   2   2        0.57        0.93      1.36 o
 -14   2   2       51.02       49.07      2.49 o
 -13   2   2      286.29      282.87      7.77 o
 -12   2   2      431.61      412.95     10.60 o
 -11   2   2      516.13      526.86     14.68 o
 -10   2   2       42.45       37.48      1.98 o
  -9   2   2      832.69      889.68     21.46 o
  -8   2   2      312.47      314.41      9.67 o
  -7   2   2      475.96      618.14     14.79 o
  -6   2   2      848.60     1040.74     24.36 o
  -5   2   2    10085.63    11655.14    296.01 o
  -4   2   2       80.11       72.70      3.23 o
  -3   2   2       99.60       95.77      2.30 o
  -2   2   2      799.89      843.78     19.26 o
  -1   2   2     6474.55     6604.65    168.74 o
   0   2   2     1069.25     1051.51     26.59 o
   1   2   2     3757.05     3575.19     76.69 o
   2   2   2     3307.02     3031.08     65.30 o
   3   2   2       57.05       50.45      2.50 o
   4   2   2       40.95       45.85      1.55 o
   5   2   2      523.89      528.69     15.87 o
   6   2   2      303.46      375.56     10.75 o
   7   2   2        2.90        1.33      1.00 o
   8   2   2       26.00       32.63      1.57 o
   9   2   2      389.42      372.72      9.36 o
  10   2   2        0.71        0.52      1.02 o
  11   2   2      563.57      542.60     13.42 o
  12   2   2     1457.49     1274.61     31.47 o
  13   2   2       31.25       37.68      2.11 o
  14   2   2       33.41       35.25      2.25 o
  15   2   2      184.53      182.97      5.68 o
 -15   3   2      208.02      194.33      5.99 o
 -14   3   2      146.29      149.13      4.90 o
 -13   3   2       82.51       60.49      2.81 o
 -12   3   2      802.70      738.87     18.08 o
 -11   3   2      523.27      476.14     11.96 o
 -10   3   2        2.33        2.19      1.12 o
  -9   3   2      154.62      161.29      4.62 o
  -8   3   2        1.28        0.00      0.76 o
  -7   3   2        7.77        6.18      1.08 o
  -6   3   2       38.84       56.35      2.11 o
  -5   3   2      241.65      250.19      5.82 o
  -4   3   2     1229.01     1289.65     27.95 o
  -3   3   2     1703.82     1733.31     37.01 o
  -2   3   2     3215.16     3137.33     80.14 o
  -1   3   2     1226.27     1355.54     39.19 o
   0   3   2      338.68      282.21      8.53 o
   1   3   2       40.40       48.12      2.47 o
   2   3   2      971.54      963.95     26.67 o
   3   3   2      344.32      338.40      9.24 o
   4   3   2     3017.00     2854.50     67.36 o
   5   3   2     1253.71     1253.19     29.27 o
   6   3   2     1931.56     1848.42     42.96 o
   7   3   2      987.71     1020.31     24.04 o
   8   3   2      616.46      629.31     15.18 o
   9   3   2       42.72       42.66      2.03 o
  10   3   2      356.52      361.45      9.26 o
  11   3   2      630.92      550.19     13.64 o
  12   3   2       94.71       78.23      3.15 o
  13   3   2        7.62        6.03      1.41 o
  14   3   2       20.46       23.49      1.93 o
  15   3   2       83.92       77.37      3.50 o
 -15   4   2        3.40        6.73      1.96 o
 -14   4   2        2.62        2.45      1.51 o
 -13   4   2      136.22      140.51      4.33 o
 -12   4   2      398.81      373.91      9.16 o
 -11   4   2      157.21      129.02      3.90 o
 -10   4   2       36.11       33.72      2.07 o
  -9   4   2      336.28      310.80      7.55 o
  -8   4   2      115.90      120.62      3.80 o
  -7   4   2        1.61        0.00      0.81 o
  -6   4   2     1911.65     2023.55     43.79 o
  -5   4   2       74.16       59.34      3.05 o
  -4   4   2      364.92      360.14      7.98 o
  -3   4   2      172.55      148.36      3.87 o
  -2   4   2       12.72        7.09      1.59 o
  -1   4   2     7010.30     7283.79    208.51 o
   0   4   2      580.65      729.07     21.42 o
   1   4   2     1803.87     1963.21     49.37 o
   2   4   2       56.36       31.11      1.83 o
   3   4   2       49.94       24.51      1.31 o
   4   4   2       74.32       60.71      2.05 o
   5   4   2      245.10      291.36      7.40 o
   6   4   2     1015.34     1040.06     25.05 o
   7   4   2        9.27        3.93      0.91 o
   8   4   2      112.24      105.50      3.13 o
   9   4   2       49.84       36.73      1.92 o
  10   4   2      336.09      321.77      8.37 o
  11   4   2      342.48      309.33      8.22 o
  12   4   2       13.92       15.06      1.63 o
  13   4   2       83.80       76.31      3.20 o
  14   4   2       26.28       18.47      1.88 o
 -14   5   2       56.49       49.30      3.25 o
 -13   5   2       34.98       33.36      2.77 o
 -12   5   2      145.47      141.17      5.43 o
 -11   5   2      380.53      365.33     10.93 o
 -10   5   2        9.75        7.76      1.51 o
  -9   5   2      305.18      317.63      8.53 o
  -8   5   2      150.28      149.25      4.57 o
  -7   5   2      247.65      244.83      5.96 o
  -6   5   2        7.95       12.80      1.01 o
  -5   5   2        0.01        1.48      0.73 o
  -4   5   2      388.58      374.10     10.14 o
  -3   5   2      753.28      749.06     22.24 o
  -2   5   2       15.08       12.37      1.23 o
  -1   5   2       71.14       82.78      5.25 o
   0   5   2      912.82     1166.60     33.98 o
   1   5   2      306.75      352.96      9.38 o
   2   5   2      115.38      103.88      2.87 o
   3   5   2     1281.93     1321.32     33.66 o
   4   5   2       48.19       47.80      2.60 o
   5   5   2      338.53      335.42      7.69 o
   6   5   2      189.89      164.58      4.61 o
   7   5   2      205.84      182.73      5.15 o
   8   5   2        3.08        2.60      0.92 o
   9   5   2       91.05      107.89      3.68 o
  10   5   2       61.03       49.36      2.28 o
  11   5   2       82.77       86.75      3.10 o
  12   5   2       13.09        9.67      1.43 o
  13   5   2       50.11       40.89      2.48 o
  14   5   2        0.09        0.00      1.65 o
 -13   6   2        2.57        0.18      1.85 o
 -12   6   2       25.06       35.43      2.72 o
 -11   6   2       18.61       23.39      2.21 o
 -10   6   2       95.21       89.01      3.95 o
  -9   6   2       96.95      105.10      4.88 o
  -8   6   2       21.60       16.44      2.16 o
  -7   6   2      233.58      246.88      8.53 o
  -6   6   2      544.41      542.04     16.58 o
  -5   6   2        1.29        3.94      1.54 o
  -4   6   2     1022.78     1062.58     31.28 o
  -3   6   2      234.41      242.96      8.03 o
  -2   6   2      228.61      227.22      7.45 o
  -1   6   2      555.30      643.41     19.25 o
   0   6   2      866.26      902.18     26.55 o
   1   6   2      674.78      665.79     17.32 o
   2   6   2       11.35        7.56      0.74 o
   3   6   2      797.88      783.43     20.32 o
   4   6   2      123.44      117.90      3.80 o
   5   6   2       27.54       20.62      1.21 o
   6   6   2        0.44        0.16      1.01 o
   7   6   2       97.62       97.53      3.77 o
   8   6   2      519.03      492.65     13.90 o
   9   6   2       70.79       66.22      3.16 o
  10   6   2        0.03        0.00      1.32 o
  11   6   2        1.16        0.74      1.55 o
  12   6   2       13.54        9.02      1.89 o
  13   6   2        0.49        1.15      1.74 o
 -12   7   2        0.31        0.42      2.08 o
 -11   7   2      113.60      102.15      5.01 o
 -10   7   2        2.25        3.97      1.86 o
  -9   7   2        0.08        0.00      1.71 o
  -8   7   2        0.01        0.30      1.66 o
  -7   7   2        0.46        6.95      4.23 o
  -6   7   2      190.04      218.32     15.19 o
  -5   7   2        0.56        9.59      3.66 o
  -4   7   2        6.10        3.83      2.11 o
  -3   7   2       30.47       39.15      3.89 o
  -2   7   2      759.08      779.49     27.18 o
  -1   7   2        9.67       16.58      5.53 o
   0   7   2      309.45      325.35     16.65 o
   1   7   2        3.80        0.00      3.28 o
   2   7   2      483.90      480.60     23.20 o
   3   7   2      221.05      290.73     16.90 o
   4   7   2        6.51        4.79      3.34 o
   5   7   2        7.54       11.64      3.73 o
   6   7   2        0.19        0.00      1.86 o
   7   7   2      199.30      207.35      8.83 o
   8   7   2       15.46       12.54      2.43 o
   9   7   2        1.73        0.00      1.98 o
  10   7   2       12.27       12.42      2.14 o
  11   7   2        2.22        2.74      2.35 o
 -10   8   2        7.66        6.25      2.55 o
  -9   8   2       19.87       20.76      4.71 o
  -8   8   2       53.53       69.23      6.65 o
  -7   8   2        1.07        2.31      6.66 o
  -6   8   2        1.30        4.29      3.59 o
  -5   8   2       50.00       55.35      7.64 o
  -4   8   2        9.99       15.28      5.53 o
  -3   8   2      122.37      119.48      9.75 o
  -2   8   2      342.20      322.61     17.00 o
  -1   8   2      583.59      551.81     26.43 o
   0   8   2       52.06       40.13      5.52 o
   1   8   2      314.11      261.39     14.33 o
   2   8   2      107.25      114.51      8.65 o
   3   8   2        5.93        6.31      3.90 o
   4   8   2       22.69       34.31      5.22 o
   5   8   2       28.83       30.84      6.83 o
   6   8   2        2.14        0.00      3.30 o
   7   8   2      138.51      125.19      8.97 o
   8   8   2      104.32      114.32      8.74 o
   9   8   2       16.66       13.91      4.88 o
  10   8   2       17.91       12.72      5.36 o
  -8   9   2      184.57      202.88     12.72 o
  -7   9   2        2.67        2.74      4.06 o
  -6   9   2       23.14       15.20      4.90 o
  -5   9   2       19.80       15.96      4.76 o
  -4   9   2        3.38        8.09      4.53 o
  -3   9   2       43.75       42.58      7.80 o
  -2   9   2      134.89      136.23     10.08 o
  -1   9   2       11.77        4.55      4.37 o
   0   9   2        0.86        0.00      3.66 o
   1   9   2       21.43       24.06      5.23 o
   2   9   2       94.94      108.55      8.88 o
   3   9   2        4.62        0.00      3.90 o
   4   9   2        3.67        5.49      4.55 o
   5   9   2        2.56        0.00      3.74 o
   6   9   2        2.31        0.40      3.59 o
   7   9   2       45.41       51.26      8.45 o
  -4  10   2        0.66        0.00      6.34 o
  -3  10   2       48.22       44.97      6.79 o
  -2  10   2        0.05        0.00      4.44 o
  -1  10   2        1.21        0.00      3.75 o
   0  10   2        3.72        0.00      4.14 o
   1  10   2        1.24        0.00      4.12 o
   2  10   2        6.16        1.68      4.08 o
   3  10   2        0.12        0.00      7.64 o
 -15   0   3       73.98       63.24      4.34 o
 -13   0   3      334.79      317.95     12.06 o
 -11   0   3        1.87        5.01      2.00 o
  -9   0   3      702.87      914.10     30.63 o
  -7   0   3     3775.15     5827.03    189.14 o
  -5   0   3    16229.11    24492.28    922.18 o
  -3   0   3       48.46       64.02      4.98 o
  -1   0   3     5542.89     6329.08    254.50 o
   1   0   3      339.48      243.61     16.05 o
   3   0   3     2001.02     2134.66     69.47 o
   5   0   3      390.32      402.47     13.74 o
   7   0   3       38.01       31.44      2.09 o
   9   0   3      737.37      800.36     26.99 o
  11   0   3     3846.42     3814.76    124.98 o
  13   0   3       19.93       15.06      2.32 o
  15   0   3       86.52       99.59      5.43 o
 -16   1   3      257.11      246.24      7.29 o
 -15   1   3      159.93      141.58      4.79 o
 -14   1   3        2.33        1.50      1.38 o
 -13   1   3       62.84       66.82      3.07 o
 -12   1   3     1101.18     1141.13     27.13 o
 -11   1   3      317.49      369.73      9.58 o
 -10   1   3        6.08        3.76      1.15 o
  -9   1   3      133.56      188.62      6.64 o
  -8   1   3       78.88       98.58      3.63 o
  -7   1   3      880.71     1114.62     35.51 o
  -6   1   3      426.49      489.55     14.46 o
  -5   1   3      422.35      544.93     22.12 o
  -4   1   3      966.07     1181.87     39.29 o
  -3   1   3      331.91      365.19      9.62 o
  -2   1   3    13229.32    12898.14    419.69 o
  -1   1   3     4344.85     3845.16    147.98 o
   0   1   3      438.90      390.86     15.22 o
   1   1   3    14934.59    13330.53    346.56 o
   2   1   3      275.12      249.20      6.54 o
   3   1   3      337.02      273.72      6.59 o
   4   1   3       31.73       33.30      1.26 o
   5   1   3     3741.02     3871.27     88.91 o
   6   1   3      924.17     1072.47     25.06 o
   7   1   3      552.43      629.68     15.02 o
   8   1   3      336.36      382.40      9.49 o
   9   1   3       38.86       31.48      1.68 o
  10   1   3      457.51      472.26     13.37 o
  11   1   3       54.13       45.06      2.24 o
  12   1   3       78.69       52.74      2.60 o
  13   1   3      150.79      144.11      4.59 o
  14   1   3       27.67       21.08      1.83 o
  15   1   3        0.72        0.00      1.43 o
 -16   2   3       41.72       45.60      2.70 o
 -15   2   3       10.04        8.37      1.65 o
 -14   2   3       12.42       10.35      1.65 o
 -13   2   3        0.42        0.00      1.34 o
 -12   2   3        3.76        9.34      1.60 o
 -11   2   3     1248.18     1196.24     31.58 o
 -10   2   3     1553.81     1615.67     37.75 o
  -9   2   3      459.63      518.29     14.20 o
  -8   2   3      417.10      514.29     16.11 o
  -7   2   3     1047.38     1263.65     33.45 o
  -6   2   3      139.52      144.22      4.65 o
  -5   2   3      121.16      142.23      4.52 o
  -4   2   3      351.75      364.90      8.88 o
  -3   2   3      660.20      748.14     16.15 o
  -2   2   3       12.02       13.38      0.78 o
  -1   2   3      387.76      363.94      7.97 o
   0   2   3      505.32      433.13     12.52 o
   1   2   3       54.24       49.61      2.20 o
   2   2   3       49.49       46.29      1.56 o
   3   2   3     1062.10      995.83     25.51 o
   4   2   3     2734.49     2809.55     77.40 o
   5   2   3       56.74       60.71      2.04 o
   6   2   3      460.24      512.14     12.35 o
   7   2   3      258.62      253.32      6.50 o
   8   2   3      605.31      547.38     13.23 o
   9   2   3        2.22        1.87      0.99 o
  10   2   3      364.45      366.94     10.68 o
  11   2   3      387.20      348.58      9.84 o
  12   2   3        0.87        1.40      1.26 o
  13   2   3      184.31      177.33      5.34 o
  14   2   3      209.54      218.67      8.23 o
  15   2   3       10.52       12.23      1.86 o
 -15   3   3       26.11       25.25      2.20 o
 -14   3   3       38.03       41.02      2.34 o
 -13   3   3      136.42      139.83      4.61 o
 -12   3   3      256.94      229.75      6.58 o
 -11   3   3       13.88       19.73      1.75 o
 -10   3   3       42.16       39.56      1.92 o
  -9   3   3      205.48      236.24      5.93 o
  -8   3   3       58.10       46.40      2.12 o
  -7   3   3     1881.68     1961.19     42.55 o
  -6   3   3      798.76      903.47     19.79 o
  -5   3   3        8.54        7.38      1.11 o
  -4   3   3      723.46      792.36     18.54 o
  -3   3   3     1394.42     1317.45     28.22 o
  -2   3   3        5.38       11.12      1.37 o
  -1   3   3      466.83      581.49     15.18 o
   0   3   3     4685.79     4831.22    122.36 o
   1   3   3     2392.42     2496.83     62.89 o
   2   3   3      396.01      338.78      7.97 o
   3   3   3     1442.65     1398.58     32.87 o
   4   3   3        2.63        1.46      0.70 o
   5   3   3      924.33      857.69     20.20 o
   6   3   3      243.15      268.46      6.77 o
   7   3   3        7.77        8.19      0.97 o
   8   3   3        7.82       11.19      1.10 o
   9   3   3       27.76       19.76      1.41 o
  10   3   3      939.69      864.42     20.71 o
  11   3   3     1371.58     1238.49     29.32 o
  12   3   3      212.46      181.45      5.41 o
  13   3   3        4.54        5.76      1.44 o
  14   3   3       14.62       12.44      1.74 o
  15   3   3       32.74       43.41      2.64 o
 -15   4   3       46.47       35.30      2.64 o
 -14   4   3        5.76        3.31      1.69 o
 -13   4   3       72.74       70.98      2.99 o
 -12   4   3      170.74      162.13      4.73 o
 -11   4   3       15.57       14.39      1.42 o
 -10   4   3      717.00      645.47     14.74 o
  -9   4   3      164.39      160.02      4.84 o
  -8   4   3      540.09      568.77     12.89 o
  -7   4   3     1009.99     1104.31     24.17 o
  -6   4   3     1637.59     1737.39     37.63 o
  -5   4   3     5636.76     6003.48    137.21 o
  -4   4   3        1.26        3.48      1.25 o
  -3   4   3       88.13       89.46      2.87 o
  -2   4   3      374.40      298.19      9.24 o
  -1   4   3     3443.79     3743.06    107.69 o
   0   4   3       83.93       90.22      5.25 o
   1   4   3        0.57        0.00      0.72 o
   2   4   3      506.51      512.58     13.25 o
   3   4   3       49.71       41.78      1.55 o
   4   4   3       50.15       47.87      2.36 o
   5   4   3      156.40      155.98      4.31 o
   6   4   3        1.95        5.88      0.89 o
   7   4   3       14.01       17.01      1.19 o
   8   4   3      300.85      275.48      7.16 o
   9   4   3      506.26      474.23     11.79 o
  10   4   3       38.45       25.95      2.28 o
  11   4   3        2.72        0.00      1.28 o
  12   4   3       74.39       73.30      3.08 o
  13   4   3       30.99       27.81      2.00 o
  14   4   3        0.63        0.00      1.35 o
 -14   5   3        5.01        4.64      2.08 o
 -13   5   3       51.85       44.91      3.03 o
 -12   5   3      253.88      235.48      7.81 o
 -11   5   3      275.54      244.44      7.93 o
 -10   5   3      212.88      187.04      5.64 o
  -9   5   3       28.93       22.08      1.82 o
  -8   5   3      171.30      142.89      4.44 o
  -7   5   3      339.66      335.81      9.50 o
  -6   5   3       35.10       29.05      1.66 o
  -5   5   3        1.34        0.00      1.14 o
  -4   5   3       24.95       19.87      1.95 o
  -3   5   3      100.50      105.72      4.06 o
  -2   5   3      857.89      809.50     23.89 o
  -1   5   3      459.02      535.35     16.02 o
   0   5   3        3.69        8.85      1.03 o
   1   5   3      222.84      253.10      8.89 o
   2   5   3     1239.70     1156.68     26.88 o
   3   5   3      467.28      475.61     12.51 o
   4   5   3       13.54       16.46      1.02 o
   5   5   3      316.62      314.18      7.52 o
   6   5   3      561.56      553.04     13.57 o
   7   5   3      951.17      926.93     24.90 o
   8   5   3      534.65      528.42     13.20 o
   9   5   3        7.05        6.12      1.19 o
  10   5   3      137.76      148.43      4.22 o
  11   5   3       62.03       63.16      2.64 o
  12   5   3       48.48       40.21      2.11 o
  13   5   3        4.41        2.58      1.42 o
 -13   6   3      208.27      194.08      6.97 o
 -12   6   3      157.13      138.17      5.42 o
 -11   6   3       11.85        8.28      1.94 o
 -10   6   3        0.55        0.00      1.80 o
  -9   6   3       62.64       58.81      3.66 o
  -8   6   3      720.97      722.75     22.01 o
  -7   6   3      267.88      250.22      8.53 o
  -6   6   3        7.19        6.93      2.22 o
  -5   6   3      145.59      157.09      5.79 o
  -4   6   3        2.97        6.50      3.90 o
  -3   6   3       31.38       44.61      2.55 o
  -2   6   3        1.77        0.00      1.50 o
  -1   6   3      541.45      552.16     16.66 o
   0   6   3      500.24      500.10     15.07 o
   1   6   3        2.12        0.38      1.39 o
   2   6   3        2.24        1.18      0.79 o
   3   6   3        0.85        0.00      0.72 o
   4   6   3      109.97      101.92      3.38 o
   5   6   3       28.27       24.24      1.29 o
   6   6   3      495.76      512.98     13.76 o
   7   6   3       45.25       48.76      2.04 o
   8   6   3       15.05       14.78      1.65 o
   9   6   3       20.61       16.57      1.75 o
  10   6   3       19.46       18.96      1.93 o
  11   6   3       10.82        7.68      1.68 o
  12   6   3       67.99       50.34      3.01 o
 -12   7   3       49.02       45.58      3.48 o
 -11   7   3        1.64        3.80      2.01 o
 -10   7   3       16.17       11.49      2.22 o
  -9   7   3       38.22       40.46      3.05 o
  -8   7   3       10.10       14.82      3.71 o
  -7   7   3        0.72        0.00      1.97 o
  -6   7   3        0.05        4.06      1.82 o
  -5   7   3        1.64        0.00      1.58 o
  -4   7   3      459.56      512.99     15.76 o
  -3   7   3     1082.11     1128.08     38.82 o
  -1   7   3       36.63       32.33      3.71 o
   0   7   3        5.11        0.00      3.10 o
   1   7   3       66.55       66.45      6.29 o
   2   7   3       42.28       45.97      5.05 o
   3   7   3      601.44      620.80     29.16 o
   4   7   3       37.81       37.48      4.81 o
   5   7   3      459.85      455.16     22.26 o
   6   7   3      464.66      506.06     24.56 o
   7   7   3      254.99      240.35     13.41 o
   8   7   3       52.56       50.59      4.03 o
   9   7   3       55.07       57.73      4.19 o
  10   7   3       18.15       14.99      2.17 o
  11   7   3        1.09        0.00      1.70 o
 -10   8   3        4.37        2.81      2.49 o
  -9   8   3       19.63       20.64      3.11 o
  -8   8   3        5.07        5.03      2.48 o
  -7   8   3        0.25        0.00      3.74 o
  -6   8   3        7.85        9.24      3.90 o
  -5   8   3       56.30       54.43      6.06 o
  -4   8   3       10.42        8.13      4.21 o
  -3   8   3       46.21       48.14      5.83 o
  -2   8   3      119.41      129.16      9.08 o
   0   8   3      136.60      119.14      8.83 o
   1   8   3        5.89        3.32      3.79 o
   2   8   3       12.67       14.98      4.21 o
   3   8   3       57.23       57.08      6.24 o
   4   8   3      124.95      135.76     11.38 o
   5   8   3      252.62      280.53     15.41 o
   6   8   3        4.33        3.81      3.90 o
   7   8   3       12.81       18.09      4.33 o
   8   8   3       25.16       28.81      5.53 o
   9   8   3       26.38       42.63     10.73 o
  -8   9   3        0.78       11.70      6.18 o
  -7   9   3       10.82       10.93      4.44 o
  -6   9   3        3.61        0.00      3.98 o
  -5   9   3        2.44        0.18      4.12 o
  -4   9   3        1.70        1.30      4.06 o
  -3   9   3        5.33        3.75      4.29 o
  -2   9   3       12.47       12.33      4.58 o
  -1   9   3       11.82        0.00      4.14 o
   0   9   3       49.15       41.25      5.96 o
   1   9   3        4.81        9.12      4.29 o
   2   9   3       80.88       74.01      7.49 o
   3   9   3        2.51        0.20      3.84 o
   4   9   3       26.35       24.29      4.87 o
   5   9   3        0.01        0.00      3.42 o
   6   9   3        5.89        0.33      4.88 o
   7   9   3       28.88       44.75      5.93 o
  -3  10   3       69.55       85.50      8.47 o
  -2  10   3       39.68       30.35      6.01 o
  -1  10   3        1.58        0.00      5.36 o
   0  10   3       16.53        5.46      4.76 o
   1  10   3        2.49        0.00      4.06 o
   2  10   3       10.78       17.54      6.01 o
   3  10   3        2.47        0.00      4.03 o
 -16   0   4       95.61      111.68      7.00 o
 -14   0   4       93.80       79.59      4.74 o
 -12   0   4        2.64        0.00      1.72 o
 -10   0   4     4692.63     6124.36    198.54 o
  -8   0   4      143.73      299.35     10.77 o
  -6   0   4     8619.52    13975.96    453.61 o
  -4   0   4       74.19       89.89      6.47 o
  -2   0   4       67.65       67.45      4.78 o
   0   0   4    13275.79    11572.36    581.87 o
   2   0   4       74.63       45.61      5.20 o
   4   0   4     2527.57     2474.87     80.55 o
   6   0   4      122.59      157.32      6.81 o
   8   0   4     3394.83     3662.79    119.58 o
  10   0   4        1.96        2.24      1.54 o
  12   0   4       44.85       56.04      3.90 o
  14   0   4      182.29      216.77      8.99 o
 -16   1   4       12.34        8.31      1.87 o
 -15   1   4       29.04       31.98      2.27 o
 -14   1   4       14.53       15.85      1.77 o
 -13   1   4        6.49        1.44      1.41 o
 -12   1   4      813.90      899.09     21.68 o
 -11   1   4       84.45       97.74      3.56 o
 -10   1   4        8.04       11.30      1.50 o
  -9   1   4       85.62       85.71      3.16 o
  -8   1   4      733.50      945.77     30.82 o
  -7   1   4     1503.59     1952.05     49.49 o
  -6   1   4      189.84      200.77      8.86 o
  -5   1   4     2790.23     3622.36    123.85 o
  -4   1   4      526.77      526.71     18.71 o
  -3   1   4     2411.27     2605.26     84.83 o
  -2   1   4     1677.29     1575.25     52.56 o
  -1   1   4    16057.93    12371.07    464.68 o
   0   1   4    19424.86    16187.87    375.11 o
   1   1   4     5756.49     5115.34    145.00 o
   2   1   4      557.92      524.92     15.15 o
   3   1   4      475.00      470.69     12.24 o
   4   1   4      193.25      167.67      4.31 o
   5   1   4      334.25      368.58      8.94 o
   6   1   4      658.88      782.98     18.48 o
   7   1   4      293.13      298.13      7.51 o
   8   1   4        1.94        3.54      0.94 o
   9   1   4        3.57        0.16      1.11 o
  10   1   4      498.67      478.84     12.40 o
  11   1   4     1285.00     1201.49     28.46 o
  12   1   4      343.86      336.12      8.87 o
  13   1   4       22.26       21.91      1.78 o
  14   1   4        6.47        9.30      1.64 o
  15   1   4        7.25        1.27      1.47 o
 -16   2   4       22.87       29.75      2.39 o
 -15   2   4        4.43        2.77      1.60 o
 -14   2   4       57.77       47.56      2.56 o
 -13   2   4       94.60       80.31      3.35 o
 -12   2   4      159.06      177.21      5.38 o
 -11   2   4      502.02      489.93     12.30 o
 -10   2   4      279.78      256.35      7.92 o
  -9   2   4       66.96      104.11      3.73 o
  -8   2   4      716.71      822.40     20.57 o
  -7   2   4      372.54      414.06     10.79 o
  -6   2   4        3.78        3.60      0.65 o
  -5   2   4     2971.54     3455.35     90.02 o
  -4   2   4      436.32      473.38     11.41 o
  -3   2   4      602.73      549.74     14.19 o
  -2   2   4       35.22       64.92      2.64 o
  -1   2   4     1019.17      875.56     19.25 o
   0   2   4    20320.56    18389.04    645.57 o
   1   2   4     1547.29     1346.65     31.20 o
   2   2   4       48.60       44.28      1.43 o
   3   2   4     1163.96     1092.94     28.00 o
   4   2   4       26.73       34.65      1.62 o
   5   2   4        4.18        0.90      0.61 o
   6   2   4      301.20      274.90      6.95 o
   7   2   4      312.20      294.23      7.46 o
   8   2   4       68.15       52.15      2.74 o
   9   2   4      723.07      735.90     17.65 o
  10   2   4      189.63      151.42      6.71 o
  11   2   4       12.45       10.91      1.51 o
  12   2   4       79.45       72.11      3.02 o
  13   2   4      114.62      124.85      4.23 o
  14   2   4        3.98        1.29      1.44 o
  15   2   4       31.28       29.56      2.23 o
 -15   3   4       85.67       86.12      3.47 o
 -14   3   4       12.68        8.57      1.59 o
 -13   3   4      107.06       90.55      3.44 o
 -12   3   4     1457.39     1354.29     30.08 o
 -11   3   4      644.10      578.03     13.37 o
 -10   3   4      443.56      428.35     10.08 o
  -9   3   4       14.72       15.79      1.29 o
  -8   3   4       39.22       34.11      1.89 o
  -7   3   4      390.26      443.47     10.14 o
  -6   3   4      348.95      279.84      6.57 o
  -5   3   4      984.47     1126.36     26.17 o
  -4   3   4     2104.59     1967.53     45.41 o
  -3   3   4       81.40       92.92      2.42 o
  -2   3   4      554.06      529.67     12.46 o
  -1   3   4     1824.19     1784.19     41.21 o
   0   3   4      533.01      560.80     14.51 o
   1   3   4      148.14      134.24      3.76 o
   2   3   4       77.25       81.91      2.12 o
   3   3   4      310.92      302.84      7.49 o
   4   3   4     2769.41     2727.75     69.27 o
   5   3   4       96.53      114.12      3.63 o
   6   3   4      533.73      504.66     12.23 o
   7   3   4        0.51        1.30      0.79 o
   8   3   4       10.08        7.29      1.08 o
   9   3   4      203.37      219.56      5.99 o
  10   3   4       17.85       14.80      1.60 o
  11   3   4        1.28        0.77      1.28 o
  12   3   4      264.37      238.63      6.71 o
  13   3   4       44.24       43.73      2.33 o
  14   3   4       78.83       70.13      3.29 o
 -15   4   4        6.00        3.15      1.80 o
 -14   4   4      103.54      106.12      4.27 o
 -13   4   4       60.93       68.80      3.29 o
 -12   4   4      104.35      100.60      3.53 o
 -11   4   4       11.21       10.34      1.71 o
 -10   4   4      183.51      169.20      4.69 o
  -9   4   4      726.48      745.63     18.20 o
  -8   4   4      464.42      479.70     10.98 o
  -7   4   4       18.32       23.98      1.33 o
  -6   4   4       25.44       29.23      1.62 o
  -5   4   4       26.34       29.35      1.44 o
  -4   4   4      388.85      373.64      9.17 o
  -3   4   4      308.17      353.81      9.54 o
  -2   4   4      137.03      134.15      4.65 o
  -1   4   4     2162.66     2283.98     65.79 o
   0   4   4       31.28       28.40      2.87 o
   1   4   4     1029.88      994.61     25.40 o
   2   4   4        0.11        0.94      0.49 o
   3   4   4      108.34      105.39      3.08 o
   4   4   4     3087.81     3166.19     71.21 o
   5   4   4      208.96      170.41      4.64 o
   6   4   4      632.87      595.67     14.54 o
   7   4   4      657.32      666.93     17.57 o
   8   4   4        2.55        0.35      0.97 o
   9   4   4      180.09      160.72      4.73 o
  10   4   4       75.00       69.83      2.83 o
  11   4   4      185.11      165.64      5.00 o
  12   4   4       72.70       72.52      3.08 o
  13   4   4       41.59       45.07      2.43 o
  14   4   4       26.72       30.57      2.16 o
 -14   5   4       48.61       47.94      3.36 o
 -13   5   4       31.96       25.95      2.58 o
 -12   5   4       21.08       27.90      2.60 o
 -11   5   4      169.00      156.64      5.77 o
 -10   5   4        3.35        0.00      1.56 o
  -9   5   4      708.56      715.13     19.74 o
  -8   5   4      170.58      171.79      5.68 o
  -7   5   4      141.54      126.14      4.36 o
  -6   5   4       70.96       63.95      2.74 o
  -5   5   4       49.82       62.83      2.69 o
  -4   5   4      577.31      584.83     15.54 o
  -3   5   4      574.83      585.68     17.54 o
  -2   5   4       36.49       61.59      4.78 o
  -1   5   4       19.66       19.98      1.48 o
   0   5   4      141.82      165.55      5.62 o
   1   5   4      626.93      601.49     15.63 o
   2   5   4       25.86       31.11      2.06 o
   3   5   4       81.50       73.57      2.59 o
   4   5   4       64.36       69.07      2.71 o
   5   5   4      212.89      182.18      4.96 o
   6   5   4       91.50       71.53      2.61 o
   7   5   4        0.15        0.00      0.92 o
   8   5   4       80.64       66.48      2.69 o
   9   5   4       16.94       16.44      1.48 o
  10   5   4      182.68      171.47      5.18 o
  11   5   4       27.22       28.35      1.97 o
  12   5   4       25.07       19.86      1.75 o
  13   5   4        7.96        9.05      1.57 o
 -13   6   4        7.95       10.59      2.27 o
 -12   6   4        0.22        0.00      2.12 o
 -11   6   4        9.91        6.53      2.18 o
 -10   6   4        5.53        1.75      1.93 o
  -9   6   4        5.71        3.09      1.93 o
  -8   6   4      535.81      546.51     17.01 o
  -7   6   4       83.79       74.78      3.98 o
  -6   6   4      499.87      502.85     15.54 o
  -5   6   4      564.14      589.59     17.87 o
  -4   6   4      562.19      539.09     16.45 o
  -3   6   4      121.83      131.06      4.93 o
  -2   6   4      106.17       99.30      3.99 o
  -1   6   4        0.36        2.12      1.12 o
   0   6   4       20.14       19.67      1.53 o
   1   6   4       61.74       65.23      2.97 o
   2   6   4        7.80        5.48      2.67 o
   3   6   4       85.75       74.24      3.76 o
   4   6   4      115.96      116.03      3.75 o
   5   6   4        3.81        3.17      0.91 o
   6   6   4       22.72       19.59      1.36 o
   7   6   4      198.01      193.48      4.92 o
   8   6   4      157.03      162.16      5.41 o
   9   6   4       34.64       35.82      2.27 o
  10   6   4        0.88        0.00      1.39 o
  11   6   4       21.90       25.84      2.20 o
  12   6   4       27.72       26.35      2.30 o
 -12   7   4       10.67       13.64      2.85 o
 -11   7   4        0.04        0.33      1.91 o
 -10   7   4       20.97       17.88      2.53 o
  -9   7   4        8.05        4.45      3.00 o
  -8   7   4      239.32      243.56      8.56 o
  -7   7   4      229.12      243.28      8.43 o
  -6   7   4      351.87      327.63     10.74 o
  -5   7   4        8.72        5.15      1.71 o
  -4   7   4       49.32       59.81      3.60 o
  -3   7   4       87.67      118.92      5.86 o
  -2   7   4       14.34       12.67      2.20 o
  -1   7   4      316.26      316.40     12.05 o
   0   7   4      154.90      161.38     10.69 o
   1   7   4        1.01        0.81      1.45 o
   2   7   4       27.49       27.29      4.33 o
   3   7   4      129.59      158.88      9.84 o
   4   7   4      156.60      148.66      9.37 o
   5   7   4      191.01      200.63     11.61 o
   6   7   4       10.99        9.85      3.59 o
   7   7   4        1.09        0.00      3.58 o
   8   7   4       29.78       32.93      4.75 o
   9   7   4       49.39       47.39      4.16 o
  10   7   4        0.00        0.00      1.65 o
  11   7   4      133.07      142.31      6.17 o
 -10   8   4        1.66        0.03      2.76 o
  -9   8   4        3.87        1.95      2.51 o
  -8   8   4        3.42        1.44      2.43 o
  -7   8   4        1.80        1.63      2.28 o
  -6   8   4       18.34       11.86      2.54 o
  -5   8   4       59.62       69.81      6.65 o
  -4   8   4      167.56      169.31     10.73 o
  -3   8   4        8.14       10.40      4.14 o
  -2   8   4        0.76        0.00      3.56 o
  -1   8   4        3.28        3.04      4.06 o
   0   8   4       36.19       38.51      5.14 o
   1   8   4       33.31       35.80      5.15 o
   2   8   4      109.40      105.87      8.20 o
   3   8   4      244.28      237.62     13.60 o
   4   8   4       26.74       21.60      4.57 o
   5   8   4       82.95       97.10      7.87 o
   6   8   4       56.33       61.82      8.94 o
   7   8   4        3.76        2.40      3.34 o
   8   8   4        6.47        9.71      4.55 o
   9   8   4       32.12       40.88      8.13 o
  -7   9   4       12.53        3.90      5.53 o
  -6   9   4       24.63       18.53      6.50 o
  -5   9   4        0.01        0.00      4.88 o
  -4   9   4        0.10        0.00      3.75 o
  -3   9   4       33.41       21.91      5.27 o
  -2   9   4       34.35       33.93      6.99 o
  -1   9   4       21.45       15.11      4.83 o
   0   9   4       57.91       40.11      5.73 o
   1   9   4        2.78        0.00      3.79 o
   2   9   4       35.23       33.03      5.53 o
   3   9   4       34.54       27.74      5.11 o
   4   9   4       29.00       27.01      4.92 o
   5   9   4       20.29       23.18      9.59 o
   6   9   4        8.98        7.08      7.80 o
  -3  10   4       58.40       43.23      9.10 o
  -2  10   4        1.75        0.00      6.18 o
  -1  10   4       14.05       13.65      7.80 o
   0  10   4        0.93        0.00      4.12 o
   1  10   4        0.04        0.00      4.06 o
   2  10   4       86.47       91.21      8.97 o
 -15   0   5        1.34        2.33      2.09 o
 -13   0   5      228.92      283.76     11.16 o
 -11   0   5       63.10       76.63      4.50 o
  -9   0   5        4.87        5.23      1.48 o
  -7   0   5      228.64      259.61      9.35 o
  -5   0   5     1735.92     1908.11    163.48 o
  -3   0   5      108.80      133.72      9.00 o
  -1   0   5    13565.01    13645.72    878.77 o
   1   0   5      687.57      661.68     22.30 o
   3   0   5     1404.01     1150.54     46.55 o
   5   0   5     5247.27     5197.57    168.76 o
   7   0   5      787.43      808.19     27.18 o
   9   0   5       27.35       25.16      2.96 o
  11   0   5      552.04      536.50     18.88 o
  13   0   5       43.58       45.07      4.27 o
  15   0   5      104.53      109.12      5.85 o
 -16   1   5        0.71        0.00      1.63 o
 -15   1   5       25.28       25.15      2.16 o
 -14   1   5       19.89       12.25      1.75 o
 -13   1   5       40.38       33.83      2.30 o
 -12   1   5        9.03       20.79      3.68 o
 -11   1   5     1501.32     1872.96     46.24 o
 -10   1   5       86.89      108.81      3.66 o
  -9   1   5        4.29        4.23      1.07 o
  -8   1   5      508.14      636.46     17.21 o
  -7   1   5      167.22      187.21      6.47 o
  -6   1   5        0.75        2.57      1.09 o
  -5   1   5     1186.66     1679.17     54.15 o
  -4   1   5     2608.75     2901.46    117.90 o
  -3   1   5     3172.09     3068.28     87.64 o
  -2   1   5      653.40      644.29     50.29 o
  -1   1   5      364.94      319.29     14.37 o
   0   1   5     8424.18     7489.40    172.99 o
   1   1   5     1066.08      874.38     26.08 o
   2   1   5        4.24        7.62      0.74 o
   3   1   5      631.59      624.17     18.12 o
   4   1   5     1059.03     1037.15     26.58 o
   5   1   5       24.64       19.23      1.04 o
   6   1   5      244.04      251.58      6.37 o
   7   1   5        9.61        7.44      0.96 o
   8   1   5      228.63      221.52      5.91 o
   9   1   5       24.36       25.73      1.55 o
  10   1   5      370.16      364.12      9.35 o
  11   1   5       77.80       74.32      3.09 o
  12   1   5      701.61      739.01     18.08 o
  13   1   5      137.01      141.32      4.65 o
  14   1   5       40.75       33.01      2.20 o
  15   1   5       82.15       80.29      3.51 o
 -16   2   5       22.87       19.66      2.45 o
 -15   2   5        2.14        1.61      1.57 o
 -14   2   5      225.30      232.95      6.79 o
 -13   2   5      252.51      239.03      6.88 o
 -12   2   5      147.42      176.25      5.42 o
 -11   2   5       43.95       43.26      2.33 o
 -10   2   5       89.47      108.31      3.90 o
  -9   2   5        1.34        0.00      0.90 o
  -8   2   5        9.80       21.10      1.33 o
  -7   2   5      702.25      896.02     23.29 o
  -6   2   5      169.08      134.54      5.12 o
  -5   2   5      433.97      493.22     13.10 o
  -4   2   5        1.10       17.04      1.05 o
  -3   2   5       27.03       37.38      1.64 o
  -2   2   5       96.49      126.00      5.21 o
  -1   2   5       20.56       16.24      3.09 o
   0   2   5     2508.44     2289.81     58.53 o
   1   2   5       57.06       64.35      2.08 o
   2   2   5       88.53       61.33      2.79 o
   3   2   5       17.92        8.75      1.27 o
   4   2   5       85.36      103.60      3.22 o
   5   2   5      198.99      223.60      6.29 o
   6   2   5      993.37     1033.62     24.30 o
   7   2   5      203.54      183.54      5.01 o
   8   2   5       99.12      101.20      3.26 o
   9   2   5        1.19        0.00      0.98 o
  10   2   5      276.09      276.66      7.40 o
  11   2   5      220.54      208.61      5.99 o
  12   2   5       21.15       20.15      1.75 o
  13   2   5       10.71       12.05      1.64 o
  14   2   5       16.16        9.22      1.65 o
 -15   3   5      262.65      261.06      7.10 o
 -14   3   5       21.00       21.96      1.91 o
 -13   3   5       73.90       63.47      2.86 o
 -12   3   5      119.72      110.68      3.76 o
 -11   3   5       97.53       95.92      3.34 o
 -10   3   5      346.73      338.91      8.19 o
  -9   3   5        0.20        0.00      0.92 o
  -8   3   5      507.13      552.92     12.57 o
  -7   3   5     2005.11     2009.87     44.73 o
  -6   3   5        0.72        0.59      0.66 o
  -5   3   5      217.62      202.03      5.18 o
  -4   3   5      200.40      176.78      4.56 o
  -3   3   5     1542.02     1643.79     37.92 o
  -2   3   5     1115.59     1270.13     32.56 o
  -1   3   5     1230.01     1279.62     32.65 o
   0   3   5      440.54      476.79     12.25 o
   1   3   5       18.70        6.33      0.67 o
   2   3   5       13.59       17.16      0.87 o
   3   3   5      382.12      352.90      8.49 o
   4   3   5       25.34       16.70      1.12 o
   5   3   5       15.14       13.45      1.09 o
   6   3   5      338.14      318.53      8.77 o
   7   3   5     1095.53     1036.33     26.92 o
   8   3   5       24.71       28.01      1.59 o
   9   3   5       44.55       40.76      2.03 o
  10   3   5      451.95      429.60     10.88 o
  11   3   5      197.13      174.58      5.24 o
  12   3   5        2.20        0.87      1.32 o
  13   3   5        0.02        0.00      1.25 o
  14   3   5       44.73       46.38      2.56 o
 -15   4   5       38.94       38.50      3.20 o
 -14   4   5       27.35       18.48      2.17 o
 -13   4   5        2.89        0.00      1.52 o
 -12   4   5      335.93      325.09      9.02 o
 -11   4   5      218.39      212.11      5.68 o
 -10   4   5       30.94       33.87      2.08 o
  -9   4   5      153.59      159.83      4.82 o
  -8   4   5      191.16      198.75      5.10 o
  -7   4   5       39.56       37.00      1.78 o
  -6   4   5      738.05      710.93     16.85 o
  -5   4   5      590.04      608.46     14.45 o
  -4   4   5      164.03      207.91      5.67 o
  -3   4   5       94.48      101.87      3.40 o
  -2   4   5       23.80       17.80      1.06 o
  -1   4   5     1093.61     1103.37     23.66 o
   0   4   5      960.45      974.18     25.95 o
   1   4   5      153.54      179.76      5.67 o
   2   4   5       15.68        6.38      0.93 o
   3   4   5      453.49      426.00     10.61 o
   4   4   5        0.09        0.77      0.64 o
   5   4   5      571.80      546.10     13.32 o
   6   4   5       78.50       59.81      2.55 o
   7   4   5        1.89        2.91      1.14 o
   8   4   5      811.66      801.77     21.12 o
   9   4   5       43.84       45.72      2.48 o
  10   4   5        3.75        0.00      1.11 o
  11   4   5       13.25       14.08      1.57 o
  12   4   5        3.54        1.80      1.34 o
  13   4   5        8.10        6.79      1.55 o
 -14   5   5       50.05       50.59      3.71 o
 -13   5   5       73.22       71.70      3.84 o
 -12   5   5      194.57      195.05      6.85 o
 -11   5   5       64.59       48.00      3.05 o
 -10   5   5       71.53       79.34      3.76 o
  -9   5   5      112.35      104.44      4.83 o
  -8   5   5      953.59      957.64     28.47 o
  -7   5   5      192.85      182.10      6.52 o
  -6   5   5      461.13      413.99     11.36 o
  -5   5   5      290.39      288.38      8.14 o
  -4   5   5      143.72      173.38      5.22 o
  -3   5   5      541.69      539.48     16.27 o
  -2   5   5        3.36        0.00      1.00 o
  -1   5   5       40.98       47.20      4.15 o
   0   5   5      146.04      151.43      4.55 o
   1   5   5       62.27       67.48      2.69 o
   2   5   5       82.43       73.96      2.96 o
   3   5   5       72.40       71.32      2.60 o
   4   5   5      126.24      122.06      3.20 o
   5   5   5      268.24      267.52      6.28 o
   6   5   5      215.87      234.51      5.95 o
   7   5   5       16.91       14.22      1.54 o
   8   5   5        0.51        0.00      0.98 o
   9   5   5        0.01        0.00      1.04 o
  10   5   5      350.40      355.44      9.41 o
  11   5   5       40.93       44.48      2.66 o
  12   5   5      257.29      278.27      7.86 o
  13   5   5        0.77        0.00      1.47 o
 -13   6   5       11.18        9.34      2.90 o
 -12   6   5       17.90       13.00      2.96 o
 -11   6   5       22.91       18.34      2.65 o
 -10   6   5       15.11        7.38      2.22 o
  -9   6   5       82.46       72.70      4.04 o
  -8   6   5       37.47       47.81      5.52 o
  -7   6   5        0.01        0.00      2.64 o
  -6   6   5      857.86      829.29     24.80 o
  -5   6   5       89.98      101.33      4.39 o
  -4   6   5      128.61      144.67      5.46 o
  -3   6   5      282.90      286.02      9.32 o
  -2   6   5       54.41       56.60      3.00 o
  -1   6   5      447.64      463.11     14.15 o
   0   6   5        2.24        0.32      1.12 o
   1   6   5      572.62      577.95     17.34 o
   2   6   5      165.53      159.17      6.73 o
   3   6   5      679.25      659.24     23.21 o
   4   6   5       17.43       16.53      1.58 o
   5   6   5       65.75       53.47      2.71 o
   6   6   5        8.21        4.49      0.84 o
   7   6   5       45.80       38.99      1.75 o
   8   6   5        4.85        3.54      1.04 o
   9   6   5        6.86        2.70      1.21 o
  10   6   5       20.74       17.83      1.88 o
  11   6   5       79.20       80.93      3.82 o
  12   6   5       10.90       11.48      1.95 o
 -11   7   5       25.24       21.15      3.08 o
 -10   7   5       16.46       17.34      2.78 o
  -9   7   5       33.59       27.64      3.30 o
  -8   7   5      198.74      243.26     11.68 o
  -7   7   5       37.74       37.10      3.80 o
  -6   7   5       86.19       84.77      4.19 o
  -5   7   5        7.96        8.67      1.89 o
  -4   7   5      230.18      235.73      8.06 o
  -3   7   5       22.18       18.78      1.89 o
  -2   7   5        5.63        1.64      2.63 o
  -1   7   5        0.14        0.00      1.27 o
   0   7   5       67.00       79.19      3.75 o
   1   7   5       30.93       32.59      2.91 o
   2   7   5       56.14       42.20      3.38 o
   3   7   5      142.82      155.01      6.87 o
   4   7   5       12.56       13.12      4.39 o
   5   7   5      100.68       93.48      7.26 o
   6   7   5      119.86      126.31      8.59 o
   7   7   5       84.81       80.29      6.71 o
   8   7   5        0.18        0.00      4.71 o
   9   7   5       12.97       19.39      3.06 o
  10   7   5       51.52       50.19      4.30 o
 -10   8   5        2.44        2.18      2.95 o
  -9   8   5       13.06       13.19      3.43 o
  -8   8   5       30.75       19.75      3.43 o
  -7   8   5      165.35      176.37     23.89 o
  -6   8   5       18.16        4.49      4.55 o
  -5   8   5      125.03      129.76      7.49 o
  -4   8   5       13.61        9.10      5.85 o
  -3   8   5       64.11       50.72      5.98 o
  -2   8   5        9.40        1.51      3.89 o
  -1   8   5       11.90        9.89      4.21 o
   0   8   5      464.04      446.53     23.24 o
   1   8   5       85.00      103.17      8.27 o
   2   8   5       24.42       32.83      5.11 o
   3   8   5      116.33      121.78      8.90 o
   4   8   5      146.69      173.02     10.85 o
   5   8   5        1.33        0.00      3.39 o
   6   8   5        1.36        5.22      3.64 o
   7   8   5       83.60       96.37     12.19 o
   8   8   5       32.06       42.62      5.65 o
  -7   9   5        2.35        0.00      4.88 o
  -6   9   5       31.48       31.20      7.80 o
  -5   9   5       15.87       13.65      6.18 o
  -4   9   5        0.00        0.00      5.20 o
  -3   9   5        3.03        3.58      5.85 o
  -2   9   5      135.68      117.00     13.33 o
  -1   9   5       37.39       31.85      8.45 o
   0   9   5       18.51        9.33      5.85 o
   1   9   5       30.66       20.92      5.05 o
   2   9   5       55.01       42.40      5.83 o
   3   9   5       17.23       19.83      5.36 o
   4   9   5        0.04        0.00      6.18 o
   5   9   5       66.48       77.31      8.61 o
   6   9   5        1.30        2.60      4.23 o
  -1  10   5        0.20        0.00      6.50 o
 -16   0   6       10.19       13.20      2.80 o
 -14   0   6       50.31       63.24      4.25 o
 -12   0   6      288.20      314.59     12.15 o
 -10   0   6      590.58      837.14     30.96 o
  -8   0   6       88.60       67.98      4.35 o
  -6   0   6     1463.97     1675.76    128.54 o
  -4   0   6      149.82      105.58      4.06 o
  -2   0   6       31.44       42.28      1.69 o
   0   0   6     8768.99     7987.21    255.53 o
   2   0   6        4.30        1.39      0.78 o
   4   0   6       82.94       79.27      4.29 o
   6   0   6     1500.64     1635.34     53.83 o
   8   0   6      112.01      117.90      5.13 o
  10   0   6      388.66      398.06     14.44 o
  12   0   6      308.64      328.16     12.39 o
  14   0   6       61.86       67.24      4.51 o
 -16   1   6        3.88        0.26      1.64 o
 -15   1   6      139.02      141.48      4.88 o
 -14   1   6        4.57        2.11      1.51 o
 -13   1   6       52.44       58.33      2.97 o
 -12   1   6      838.63      986.80     23.78 o
 -11   1   6      275.73      350.36      9.23 o
 -10   1   6       56.35       58.15      2.62 o
  -9   1   6       14.57       10.78      1.30 o
  -8   1   6     1222.32     1647.93     45.59 o
  -7   1   6      247.77      299.41      7.50 o
  -6   1   6      581.14      710.97     23.38 o
  -5   1   6      242.46      229.90      8.69 o
  -4   1   6        0.09        1.34      0.86 o
  -3   1   6      627.19      642.60     34.85 o
  -2   1   6       17.42       21.09      1.69 o
  -1   1   6      324.57      324.02     13.18 o
   0   1   6       87.58       96.84      2.64 o
   1   1   6     7280.38     6154.86    154.01 o
   2   1   6      411.26      349.64     15.30 o
   3   1   6      401.63      422.92     12.53 o
   4   1   6      138.91      106.78      3.75 o
   5   1   6       58.45       71.39      2.57 o
   6   1   6      521.31      496.40     12.06 o
   7   1   6       54.42       41.36      1.92 o
   8   1   6      176.89      180.72      5.06 o
   9   1   6        0.52        0.00      0.97 o
  10   1   6        1.51        0.00      1.15 o
  11   1   6      195.97      213.44      6.14 o
  12   1   6      266.24      275.45      7.59 o
  13   1   6       62.04       68.95      3.06 o
  14   1   6       17.00       17.96      1.86 o
 -15   2   6      368.18      390.02      9.82 o
 -14   2   6        1.46        0.39      1.41 o
 -13   2   6       97.86       91.65      3.75 o
 -12   2   6      100.89       91.85      4.26 o
 -11   2   6      317.72      312.83     11.65 o
 -10   2   6      168.63      170.93      7.43 o
  -9   2   6      280.74      317.08      9.50 o
  -8   2   6      691.55      756.11     16.89 o
  -7   2   6       86.02      102.73      4.40 o
  -6   2   6       76.43       90.65      3.43 o
  -5   2   6      448.45      682.41     23.13 o
  -4   2   6      559.86      528.84     22.82 o
  -3   2   6        4.20        2.42      0.65 o
  -2   2   6      288.04      341.77     11.18 o
  -1   2   6    10494.75     9770.57    419.58 o
   0   2   6      154.56      119.37      4.79 o
   1   2   6      242.81      193.63      6.23 o
   2   2   6      220.84      268.84      8.70 o
   3   2   6      485.49      426.71     12.64 o
   4   2   6        0.30        0.48      0.62 o
   5   2   6      758.57      654.12     17.15 o
   6   2   6        5.94        7.75      1.07 o
   7   2   6       22.69       19.00      1.30 o
   8   2   6        1.04        0.78      0.94 o
   9   2   6        1.17        2.63      1.08 o
  10   2   6       60.11       50.57      2.44 o
  11   2   6       72.08       71.07      3.03 o
  12   2   6       25.66       22.57      1.87 o
  13   2   6        2.73        0.00      1.39 o
  14   2   6       11.62       16.94      1.90 o
 -15   3   6        0.29        0.73      1.58 o
 -14   3   6        0.06        0.00      1.31 o
 -13   3   6       85.02       86.87      3.33 o
 -12   3   6      180.53      190.19      5.37 o
 -11   3   6       46.22       53.37      2.45 o
 -10   3   6      323.42      343.58      8.49 o
  -9   3   6       16.96       12.27      1.22 o
  -8   3   6      436.14      462.81     10.68 o
  -7   3   6     1209.92     1275.14     27.89 o
  -6   3   6       69.14       89.65      3.50 o
  -5   3   6        9.71       12.78      1.04 o
  -4   3   6       49.72       50.40      1.78 o
  -3   3   6       93.89       76.12      2.29 o
  -2   3   6       37.32       30.39      1.38 o
  -1   3   6      167.25      151.98      4.41 o
   0   3   6     1459.95     1261.58     31.86 o
   1   3   6       34.39       43.25      2.11 o
   2   3   6       19.83       19.99      1.00 o
   3   3   6      115.19      105.27      3.64 o
   4   3   6        1.76        1.16      0.70 o
   5   3   6      133.06      112.48      3.63 o
   6   3   6     1765.63     1779.33     45.52 o
   7   3   6      124.15      120.46      4.03 o
   8   3   6        0.72        0.00      1.03 o
   9   3   6       99.16       98.47      3.77 o
  10   3   6       43.52       35.86      2.07 o
  11   3   6       21.93       26.07      1.91 o
  12   3   6      401.76      397.50     10.35 o
  13   3   6        6.99        5.67      1.56 o
  14   3   6       58.30       59.20      2.97 o
 -14   4   6        7.90        4.17      2.37 o
 -13   4   6        2.17        0.58      1.68 o
 -12   4   6      300.71      301.73      8.58 o
 -11   4   6      112.77       95.28      3.84 o
 -10   4   6       91.33      106.40      3.47 o
  -9   4   6      312.54      311.12      8.28 o
  -8   4   6      131.96      122.63      3.85 o
  -7   4   6      123.52      114.39      3.54 o
  -6   4   6       23.51       25.99      1.53 o
  -5   4   6      490.82      468.69     11.26 o
  -4   4   6      750.29      700.18     16.53 o
  -3   4   6      272.07      253.60      6.33 o
  -2   4   6      401.49      403.40      9.68 o
  -1   4   6      385.30      342.96      8.29 o
   0   4   6      170.55      144.52      5.48 o
   1   4   6      244.56      183.96      5.91 o
   2   4   6      395.85      347.61      9.22 o
   3   4   6      393.71      354.03      9.01 o
   4   4   6       39.29       30.31      1.70 o
   5   4   6        0.35        0.00      0.67 o
   6   4   6      339.93      341.63      9.38 o
   7   4   6       23.15       24.42      1.67 o
   8   4   6       90.55       84.30      3.33 o
   9   4   6       74.35       68.80      3.08 o
  10   4   6       11.30       12.24      1.63 o
  11   4   6        2.04        4.13      1.56 o
  12   4   6       16.14       11.83      1.86 o
  13   4   6        0.95        0.00      1.54 o
 -14   5   6        9.19       13.86      2.78 o
 -13   5   6       12.96        9.07      2.47 o
 -12   5   6       66.02       55.43      3.72 o
 -11   5   6      157.92      142.71      7.00 o
 -10   5   6        0.03        0.00      1.78 o
  -9   5   6        0.57        0.00      1.66 o
  -8   5   6        2.21        0.00      1.61 o
  -7   5   6      123.60      114.67      4.78 o
  -6   5   6      550.76      576.29     18.32 o
  -5   5   6      139.23      127.13      4.89 o
  -4   5   6       66.28       61.38      3.16 o
  -3   5   6      475.14      470.68     13.01 o
  -2   5   6        0.83        0.00      2.72 o
  -1   5   6      571.88      643.20     16.98 o
   0   5   6     1001.56     1049.43     27.59 o
   1   5   6      192.22      194.48      6.35 o
   2   5   6        7.21        6.73      0.98 o
   3   5   6        0.26        0.00      0.72 o
   4   5   6        0.10        0.00      1.10 o
   5   5   6        2.76        1.55      0.80 o
   6   5   6      307.38      320.71      7.54 o
   7   5   6      396.62      376.67      9.66 o
   8   5   6       56.76       49.81      2.36 o
   9   5   6      116.68      118.33      3.95 o
  10   5   6       22.15       28.43      2.00 o
  11   5   6      487.16      505.73     13.01 o
  12   5   6        7.94        6.00      1.62 o
 -13   6   6       14.80       13.24      3.05 o
 -12   6   6       27.78       34.91      3.72 o
 -11   6   6       64.95       53.63      4.22 o
 -10   6   6        0.92        0.00      2.13 o
  -9   6   6        4.07        0.30      2.09 o
  -8   6   6      162.58      144.96      6.67 o
  -7   6   6       19.32       24.43      2.37 o
  -6   6   6      341.47      361.20     12.25 o
  -5   6   6       65.41       73.37      3.83 o
  -4   6   6        7.94        8.31      1.68 o
  -3   6   6       26.18       26.44      2.04 o
  -2   6   6       74.88       60.55      3.16 o
  -1   6   6        0.04        0.00      1.24 o
   0   6   6      191.63      192.77      6.71 o
   1   6   6       26.16       27.74      1.97 o
   2   6   6      116.49      145.86      6.36 o
   3   6   6      263.07      292.43     11.20 o
   4   6   6      260.84      271.47      8.78 o
   5   6   6       23.95       25.68      1.64 o
   6   6   6      126.31      127.68      3.90 o
   7   6   6       29.63       26.78      1.66 o
   8   6   6       44.06       45.61      2.32 o
   9   6   6       20.36       20.18      1.45 o
  10   6   6        8.99        7.49      1.62 o
  11   6   6       44.94       56.41      3.75 o
 -11   7   6       47.43       57.50      4.38 o
 -10   7   6       64.22       64.41      4.53 o
  -9   7   6       16.86       20.45      2.93 o
  -8   7   6      487.57      518.53     30.99 o
  -7   7   6      103.74      102.35      5.40 o
  -6   7   6       49.94       48.66      3.50 o
  -5   7   6      136.15      146.63      8.67 o
  -4   7   6      181.16      193.75     10.48 o
  -3   7   6       32.08       36.25      3.57 o
  -2   7   6      215.16      206.77     10.98 o
  -1   7   6        5.38        4.05      1.54 o
   0   7   6      270.15      270.11     11.12 o
   1   7   6        2.07        0.00      1.24 o
   2   7   6      243.53      257.89      8.87 o
   3   7   6       89.44       90.97      4.81 o
   4   7   6       26.33       34.65      2.84 o
   5   7   6      167.57      176.98     10.62 o
   6   7   6       73.27       73.35      6.48 o
   7   7   6       53.07       56.31      5.70 o
   8   7   6        5.32        1.01      3.30 o
   9   7   6       16.38       20.15      3.02 o
  10   7   6       99.76      102.06      6.19 o
  -9   8   6       78.06       83.43      7.64 o
  -8   8   6        1.87        0.00      2.55 o
  -7   8   6        0.08        0.00      2.51 o
  -6   8   6       25.76       31.07      5.85 o
  -5   8   6      151.51      179.61     14.30 o
  -4   8   6        2.62        6.78      2.59 o
  -3   8   6        9.04        2.37      2.35 o
  -2   8   6        2.77        0.00      5.85 o
  -1   8   6       50.61       48.75      9.43 o
   0   8   6       70.87       94.96      7.96 o
   1   8   6      130.12      143.90      9.84 o
   2   8   6       47.44       49.45      5.71 o
   3   8   6       58.06       61.82      6.61 o
   4   8   6       29.12       30.55      4.68 o
   5   8   6       46.97       42.08      5.46 o
   6   8   6        1.60        2.08      3.42 o
   7   8   6      155.98      189.60     21.13 o
   8   8   6       86.02       98.94      8.27 o
  -6   9   6        0.86        0.00      5.53 o
  -5   9   6        4.43        0.00      5.53 o
  -4   9   6        2.11        0.00      5.20 o
  -3   9   6        6.33        0.00      5.53 o
  -2   9   6        2.20        4.55      6.18 o
  -1   9   6        3.39        0.00      6.18 o
   0   9   6        7.56        4.88      7.48 o
   1   9   6       45.83       31.85      9.43 o
   2   9   6       10.19        0.00      7.48 o
   3   9   6       37.84       31.53     10.08 o
   4   9   6        6.17        1.95      8.45 o
   5   9   6        2.25        0.00      7.80 o
 -15   0   7       21.80       23.99      3.15 o
 -13   0   7      115.58      127.25      6.49 o
 -11   0   7     3000.26     3659.93    129.21 o
  -9   0   7     1043.59     1211.32     40.36 o
  -7   0   7       93.26      110.21      4.68 o
  -5   0   7      232.16      370.11     23.23 o
  -3   0   7      961.07      911.26     35.71 o
  -1   0   7    18599.15    15729.05    628.95 o
   1   0   7       65.86       58.83      2.66 o
   3   0   7      735.83      735.55     30.22 o
   5   0   7     1309.87     1485.64     60.57 o
   7   0   7     1452.39     1523.22     50.46 o
   9   0   7      179.44      142.03      6.16 o
  11   0   7       75.29       79.48      4.64 o
  13   0   7      144.05      164.43      7.45 o
 -15   1   7       36.79       31.13      2.39 o
 -14   1   7       18.25       17.25      2.01 o
 -13   1   7        0.90        0.00      1.66 o
 -12   1   7     1452.46     1733.50     50.29 o
 -11   1   7      180.56      223.10      7.46 o
 -10   1   7        1.53        0.09      1.10 o
  -9   1   7        1.11        0.00      0.98 o
  -8   1   7       94.49      118.60      4.04 o
  -7   1   7       87.38       92.52      3.00 o
  -6   1   7       66.41       62.13      2.90 o
  -5   1   7      229.49      279.48      9.80 o
  -4   1   7      371.50      378.18     21.77 o
  -3   1   7      346.93      321.94     16.79 o
  -2   1   7      684.20      603.95     16.84 o
  -1   1   7     1980.84     1753.17     56.02 o
   0   1   7       67.53       50.39      2.64 o
   1   1   7      624.83      557.16     16.25 o
   2   1   7      963.75      905.85     23.07 o
   3   1   7      239.35      234.83      7.33 o
   4   1   7      306.77      338.91     10.30 o
   5   1   7       28.52       38.89      2.29 o
   6   1   7     2613.39     2658.18     67.65 o
   7   1   7       49.30       44.92      2.32 o
   8   1   7       64.19       69.45      2.65 o
   9   1   7       13.80       10.70      1.35 o
  10   1   7      196.12      205.03      5.90 o
  11   1   7      123.38      135.15      4.42 o
  12   1   7        0.30        1.73      1.35 o
  13   1   7      102.73      120.91      4.32 o
  14   1   7       17.34       20.61      2.05 o
 -15   2   7       10.35       11.37      2.02 o
 -14   2   7        1.28        0.00      1.34 o
 -13   2   7        0.87        0.00      1.46 o
 -12   2   7      378.50      384.40      9.48 o
 -11   2   7        1.67        0.00      1.36 o
 -10   2   7       86.65       77.79      3.65 o
  -9   2   7      156.88      147.91      4.14 o
  -8   2   7        6.02        2.62      1.01 o
  -7   2   7      108.37      104.63      4.19 o
  -6   2   7     2781.99     2941.42    101.43 o
  -5   2   7       17.73       12.53      1.00 o
  -4   2   7      573.04      519.97     21.13 o
  -3   2   7       61.84       53.34      3.44 o
  -2   2   7     1026.04     1015.57     44.11 o
  -1   2   7      409.98      331.92     19.74 o
   0   2   7     1103.23      939.57     29.41 o
   1   2   7      947.88      856.35     19.74 o
   2   2   7      264.22      235.05      6.43 o
   3   2   7       41.44       37.45      2.35 o
   4   2   7      438.22      414.81     12.48 o
   5   2   7        7.60        3.86      1.51 o
   6   2   7        1.47        0.00      0.95 o
   7   2   7       29.63       30.21      1.78 o
   8   2   7      111.06       95.44      3.57 o
   9   2   7      364.37      373.49     10.58 o
  10   2   7      237.50      252.47      6.99 o
  11   2   7      823.70      890.91     21.54 o
  12   2   7      143.81      163.48      5.16 o
  13   2   7       26.09       28.85      2.13 o
  14   2   7        2.18        0.00      1.54 o
 -15   3   7       10.77       16.65      2.41 o
 -14   3   7        4.11        0.00      1.62 o
 -13   3   7      151.73      138.65      4.76 o
 -12   3   7       10.07       10.69      1.61 o
 -11   3   7      428.63      433.73     10.36 o
 -10   3   7      171.16      190.56      5.18 o
  -9   3   7      562.98      587.82     14.73 o
  -8   3   7        4.62        3.97      0.99 o
  -7   3   7       46.86       61.98      2.46 o
  -6   3   7     1166.71     1307.07     34.20 o
  -5   3   7      420.55      487.55     11.77 o
  -4   3   7       55.49       42.36      1.85 o
  -3   3   7      315.62      323.61      8.60 o
  -2   3   7      569.83      575.29     15.56 o
  -1   3   7     2199.90     2223.64     71.75 o
   0   3   7     2046.97     1994.06     50.06 o
   1   3   7     2966.11     2846.05     73.40 o
   2   3   7      398.20      345.27      8.44 o
   3   3   7     1290.62     1160.71     29.53 o
   4   3   7      116.57      115.24      3.64 o
   5   3   7      973.06      975.55     28.36 o
   6   3   7        0.24        0.00      0.92 o
   7   3   7      679.75      672.03     17.81 o
   8   3   7      345.62      373.66     10.43 o
   9   3   7      144.67      134.76      4.70 o
  10   3   7        4.32        3.00      1.52 o
  11   3   7      460.38      474.07     13.26 o
  12   3   7      126.16      130.46      4.92 o
  13   3   7        0.51        0.29      1.41 o
 -14   4   7       13.23       14.97      2.78 o
 -13   4   7      138.95      155.77      6.77 o
 -12   4   7       44.91       40.19      2.74 o
 -11   4   7      236.10      215.00      7.01 o
 -10   4   7      383.81      377.05     12.04 o
  -9   4   7        2.91        2.03      1.07 o
  -8   4   7      168.70      185.92      5.27 o
  -7   4   7      191.58      187.24      6.54 o
  -6   4   7      491.00      432.52     10.56 o
  -5   4   7      198.26      214.60      5.58 o
  -4   4   7      100.52       90.99      2.76 o
  -3   4   7       11.40        5.12      1.02 o
  -2   4   7       38.04       38.11      2.02 o
  -1   4   7      683.14      662.85     15.64 o
   0   4   7      358.45      341.88     10.17 o
   1   4   7      812.54      812.78     23.58 o
   2   4   7       41.40       38.58      1.77 o
   3   4   7        0.84        0.00      0.80 o
   4   4   7        0.15        0.00      0.70 o
   5   4   7        4.15        3.68      1.01 o
   6   4   7      223.12      227.50      6.61 o
   7   4   7      126.85      112.88      3.89 o
   8   4   7      284.62      268.09      7.85 o
   9   4   7      163.60      172.20      5.61 o
  10   4   7       13.96       14.54      1.78 o
  11   4   7      131.21      132.79      6.84 o
  12   4   7        7.99        3.85      1.69 o
 -13   5   7       30.08       30.55      3.86 o
 -12   5   7        0.18        0.00      2.50 o
 -11   5   7        0.17        0.57      2.34 o
 -10   5   7        0.67        0.00      2.05 o
  -9   5   7       30.26       20.30      2.80 o
  -8   5   7      258.93      252.12     17.64 o
  -7   5   7      294.40      276.08     10.53 o
  -6   5   7       40.70       35.49      2.48 o
  -5   5   7       23.02       17.91      1.99 o
  -4   5   7        2.48        3.17      1.38 o
  -3   5   7       84.96       74.80      3.44 o
  -2   5   7        0.08        0.00      0.89 o
  -1   5   7      139.76      151.32      4.65 o
   0   5   7       12.04       10.24      1.11 o
   1   5   7      189.09      191.10      5.44 o
   2   5   7        9.30       10.23      1.17 o
   3   5   7        2.73        4.24      1.07 o
   4   5   7       27.97       24.34      1.37 o
   5   5   7       12.40        8.36      1.50 o
   6   5   7      609.10      588.31     13.16 o
   7   5   7       65.23       69.53      2.61 o
   8   5   7        0.07        0.00      1.02 o
   9   5   7        4.10        1.30      1.24 o
  10   5   7      290.93      310.35      8.47 o
  11   5   7        3.78        5.33      1.61 o
  12   5   7        5.59        5.73      1.61 o
 -12   6   7       17.65        9.20      2.92 o
 -11   6   7       62.87       50.80      4.22 o
 -10   6   7       92.05       89.43      7.49 o
  -9   6   7       21.12       22.55      3.04 o
  -8   6   7        2.90        0.00      2.79 o
  -7   6   7       77.90       80.92      5.05 o
  -6   6   7        0.27        0.00      1.93 o
  -5   6   7     1353.51     1405.88     47.43 o
  -4   6   7      321.96      340.35     16.68 o
  -3   6   7       25.92       19.43      2.28 o
  -2   6   7        0.26        0.00      2.41 o
  -1   6   7      707.27      761.00     22.66 o
   0   6   7       73.37       76.03      3.53 o
   1   6   7      322.19      328.93     12.40 o
   2   6   7      178.62      161.78      6.92 o
   3   6   7       32.64       36.45      2.97 o
   4   6   7       98.14      104.72      5.69 o
   5   6   7       73.71       79.43      3.77 o
   6   6   7      535.06      565.22     13.84 o
   7   6   7       65.86       67.88      3.15 o
   8   6   7       22.87       20.42      1.61 o
   9   6   7       34.84       41.36      3.28 o
  10   6   7        0.84        2.49      1.36 o
  11   6   7        4.88        4.66      2.05 o
 -11   7   7       61.26       64.50      4.66 o
 -10   7   7       15.43       11.99      2.78 o
  -9   7   7       20.25       19.50      2.89 o
  -8   7   7       23.47       20.25      2.85 o
  -7   7   7       23.24       28.58      3.67 o
  -6   7   7       39.75       43.97      3.38 o
  -5   7   7        5.30        4.85      2.06 o
  -4   7   7        2.81        1.16      1.81 o
  -3   7   7       51.03       44.97      3.20 o
  -2   7   7       79.36       82.02      4.46 o
  -1   7   7        1.39        2.17      2.66 o
   0   7   7        0.20        1.85      1.56 o
   1   7   7        0.20        0.00      1.41 o
   2   7   7        6.94       12.77      2.49 o
   3   7   7      200.97      221.03      9.11 o
   4   7   7        3.20        0.18      1.61 o
   5   7   7        3.60        4.18      1.88 o
   6   7   7      129.86      142.53      9.37 o
   7   7   7        0.48        0.00      3.41 o
   8   7   7       75.07       89.55      7.56 o
   9   7   7      143.42      173.50      8.48 o
  -9   8   7        0.09        0.00      2.70 o
  -8   8   7        8.66        2.16      3.00 o
  -7   8   7       52.21       51.93      8.78 o
  -6   8   7      373.06      392.18     53.79 o
  -5   8   7        7.50       13.62      3.05 o
  -4   8   7      203.07      210.43     33.96 o
  -3   8   7       38.13       42.73     12.84 o
  -2   8   7        0.65        0.00      2.10 o
  -1   8   7        8.48        5.53      6.83 o
   0   8   7        9.79        8.78      7.15 o
   1   8   7        4.75        2.60      6.83 o
   2   8   7       22.89       16.58      8.45 o
   3   8   7        0.21        0.00      6.50 o
   4   8   7       78.20       79.95     12.68 o
   5   8   7       20.99       25.35      8.78 o
   6   8   7        4.59        1.33      3.39 o
   7   8   7       21.80       26.99      4.92 o
  -6   9   7       42.28       41.28      8.45 o
  -5   9   7        0.34        0.00      5.20 o
  -4   9   7       70.18       78.00     10.73 o
  -3   9   7       96.59       91.00     11.70 o
  -2   9   7        0.00        0.00      6.18 o
  -1   9   7        0.00        0.00      5.53 o
   0   9   7        0.09        0.00      5.85 o
   1   9   7        7.71        1.63      7.80 o
   2   9   7       16.09       13.65      8.78 o
   3   9   7        5.77        0.00      6.83 o
   4   9   7       16.98       23.73     10.08 o
 -14   0   8      111.35      120.41      6.37 o
 -12   0   8       67.91       69.93      6.45 o
 -10   0   8      477.68      470.37     22.35 o
  -8   0   8      184.04      219.99      7.34 o
  -6   0   8        2.66        0.00      0.99 o
  -4   0   8      103.39      130.75      6.66 o
  -2   0   8      924.71      734.68     35.82 o
   0   0   8     3899.53     3455.70    110.31 o
   2   0   8     1495.02     1415.61     45.76 o
   4   0   8      172.69      172.70      8.27 o
   6   0   8       57.58       67.39      4.84 o
   8   0   8      509.35      458.53     20.03 o
  10   0   8      381.86      409.12     14.98 o
  12   0   8       52.56       72.66      4.53 o
 -15   1   8        0.27        0.00      1.72 o
 -14   1   8       22.21       20.32      2.01 o
 -13   1   8      560.96      673.80     16.40 o
 -12   1   8     1568.71     1893.82     41.36 o
 -11   1   8      605.58      723.79     16.48 o
 -10   1   8       13.27       19.22      1.59 o
  -9   1   8      254.56      293.80      7.16 o
  -8   1   8        1.77        0.33      0.90 o
  -7   1   8      316.26      334.96      9.03 o
  -6   1   8       71.71       80.21      4.04 o
  -5   1   8      410.31      499.56     18.72 o
  -4   1   8      192.17      166.36      7.65 o
  -3   1   8     2250.92     2215.70     93.12 o
  -2   1   8        0.17        0.34      0.72 o
  -1   1   8      165.55      145.88     13.47 o
   0   1   8     4073.33     3353.09     85.53 o
   1   1   8      299.80      259.91      6.58 o
   2   1   8      689.76      582.11     15.07 o
   3   1   8      334.31      324.36      8.74 o
   4   1   8      216.82      241.74      7.72 o
   5   1   8     3270.54     3318.67     94.79 o
   6   1   8     1455.71     1543.24     44.60 o
   7   1   8      232.96      251.17      8.30 o
   8   1   8        2.94        2.22      1.26 o
   9   1   8      167.90      185.02      7.35 o
  10   1   8      421.13      444.73     11.35 o
  11   1   8       18.54       15.99      1.74 o
  12   1   8        2.66        2.48      1.47 o
  13   1   8        1.13        2.82      1.61 o
 -15   2   8       55.56       53.50      2.94 o
 -14   2   8        1.73        0.00      1.65 o
 -13   2   8      110.32      136.69      4.73 o
 -12   2   8      604.30      652.82     16.84 o
 -11   2   8       43.13       47.64      2.31 o
 -10   2   8      609.93      672.91     20.84 o
  -9   2   8      133.60      153.63      4.27 o
  -8   2   8      237.30      264.50      7.09 o
  -7   2   8        5.63        0.00      1.09 o
  -6   2   8      607.61      649.96     16.82 o
  -5   2   8     1751.30     1745.66     47.90 o
  -4   2   8      115.40      110.46      3.85 o
  -3   2   8      815.72      860.06     24.86 o
  -2   2   8      981.71      990.89     24.99 o
  -1   2   8       59.28       50.12      2.77 o
   0   2   8     3466.19     3380.88     92.87 o
   1   2   8      302.71      279.65      7.22 o
   2   2   8       25.89       22.82      1.29 o
   3   2   8       37.33       30.36      1.59 o
   4   2   8        2.46        4.31      1.75 o
   5   2   8       15.71       18.18      2.44 o
   6   2   8      264.36      267.67      8.66 o
   7   2   8        7.68        6.93      1.28 o
   8   2   8      559.63      569.16     15.42 o
   9   2   8      368.24      366.79     10.50 o
  10   2   8      164.63      182.66      6.05 o
  11   2   8        1.64        3.01      1.64 o
  12   2   8       12.73       15.17      2.06 o
  13   2   8       79.38       85.05      4.02 o
 -14   3   8       33.72       31.03      2.39 o
 -13   3   8       29.30       36.56      2.49 o
 -12   3   8       74.47       77.62      4.46 o
 -11   3   8       39.15       39.13      2.29 o
 -10   3   8       62.11       68.12      2.90 o
  -9   3   8      215.02      238.87     12.05 o
  -8   3   8      168.73      185.89      5.86 o
  -7   3   8        0.05        0.00      0.97 o
  -6   3   8       57.98       64.56      3.17 o
  -5   3   8      546.60      568.93     18.62 o
  -4   3   8        0.14        0.00      0.72 o
  -3   3   8        1.78        0.00      1.53 o
  -2   3   8      604.57      639.68     16.45 o
  -1   3   8      164.71      157.66      6.05 o
   0   3   8       18.59       23.54      1.83 o
   1   3   8      688.41      680.42     17.96 o
   2   3   8      929.67      832.01     19.72 o
   3   3   8       16.58       16.25      1.20 o
   4   3   8       39.61       34.98      1.78 o
   5   3   8       54.06       52.35      2.37 o
   6   3   8      125.06      120.62      4.61 o
   7   3   8       22.08       13.42      1.49 o
   8   3   8      108.03      110.73      4.05 o
   9   3   8       40.45       46.34      2.53 o
  10   3   8        2.95        0.95      1.46 o
  11   3   8      139.05      132.74      4.97 o
  12   3   8       33.07       41.78      2.71 o
  13   3   8        0.53        0.51      1.72 o
 -14   4   8       15.35       16.62      2.90 o
 -13   4   8       29.31       27.43      3.17 o
 -12   4   8      352.63      364.32     12.42 o
 -11   4   8      180.25      182.16      7.98 o
 -10   4   8      306.83      288.63      9.72 o
  -9   4   8       78.07       70.78      4.56 o
  -8   4   8      511.37      496.50     15.03 o
  -7   4   8      222.61      206.28      8.05 o
  -6   4   8     1271.58     1230.00     31.21 o
  -5   4   8     1273.74     1318.82     33.20 o
  -4   4   8       31.57       24.43      1.54 o
  -3   4   8        0.17        0.00      1.17 o
  -2   4   8      720.66      705.37     18.11 o
  -1   4   8     2249.41     2093.77     58.66 o
   0   4   8      342.62      288.46      8.57 o
   1   4   8      143.92      143.39      4.23 o
   2   4   8        3.32        3.68      0.78 o
   3   4   8        7.43        5.59      1.31 o
   4   4   8        0.83        0.00      1.14 o
   5   4   8      118.78      117.29      3.96 o
   6   4   8      561.96      559.87     14.90 o
   7   4   8      844.99      858.69     22.46 o
   8   4   8       54.02       53.20      2.72 o
   9   4   8      101.43      102.42      3.95 o
  10   4   8        1.97        1.19      1.57 o
  11   4   8       26.55       26.72      2.22 o
  12   4   8       61.58       73.64      5.47 o
 -13   5   8       15.55       19.49      3.44 o
 -12   5   8      256.62      242.17     10.50 o
 -11   5   8       14.53        3.52      2.61 o
 -10   5   8       17.52       15.03      2.74 o
  -9   5   8        4.70        0.00      2.12 o
  -8   5   8       74.38       66.32      4.44 o
  -7   5   8        2.34        0.00      2.00 o
  -6   5   8       12.81        4.12      2.16 o
  -5   5   8       16.93       16.24      2.45 o
  -4   5   8      126.12      134.74      6.09 o
  -3   5   8      253.10      257.64      9.75 o
  -2   5   8      327.84      346.08     12.56 o
  -1   5   8       15.64       24.62      2.55 o
   0   5   8      265.28      276.17      8.93 o
   1   5   8        2.26        2.02      0.77 o
   2   5   8       25.62       25.16      1.74 o
   3   5   8      261.50      259.75      8.30 o
   4   5   8      624.72      646.69     15.60 o
   5   5   8       41.61       41.34      2.04 o
   6   5   8      788.18      835.53     20.00 o
   7   5   8      700.48      757.82     19.69 o
   8   5   8        0.02        0.00      1.01 o
   9   5   8       42.28       49.03      2.54 o
  10   5   8       11.67        8.03      1.62 o
  11   5   8        9.94        8.67      1.69 o
 -12   6   8       40.81       43.33      4.17 o
 -11   6   8       62.32       53.69      4.28 o
 -10   6   8      297.18      302.59     19.68 o
  -9   6   8      245.88      278.31     22.57 o
  -8   6   8       66.37       60.24      4.24 o
  -7   6   8      326.10      306.58     18.13 o
  -6   6   8      197.64      197.52      8.25 o
  -5   6   8      109.42      111.05      6.32 o
  -4   6   8       61.56       71.43      5.19 o
  -3   6   8      170.62      185.05     12.30 o
  -2   6   8       83.41       81.03      4.31 o
  -1   6   8        3.88        3.72      1.64 o
   0   6   8       90.43       92.30      4.60 o
   1   6   8       55.16       55.11      4.59 o
   2   6   8        9.50        7.31      1.79 o
   3   6   8       72.40       62.99      6.11 o
   4   6   8       97.88      101.30      6.31 o
   5   6   8        5.14        3.90      1.60 o
   6   6   8        0.89        1.62      1.33 o
   7   6   8        6.76        3.56      1.19 o
   8   6   8        2.16        0.63      1.43 o
   9   6   8       39.10       41.56      2.25 o
  10   6   8       28.15       34.27      2.23 o
 -10   7   8        0.30        0.00      2.44 o
  -9   7   8        4.70        3.16      2.47 o
  -8   7   8       31.03       26.35      3.08 o
  -7   7   8        6.58        6.45      2.38 o
  -6   7   8       12.83        7.85      2.38 o
  -5   7   8      243.31      284.72     22.13 o
  -4   7   8       20.14       13.73      2.22 o
  -3   7   8       24.51       23.67      2.53 o
  -2   7   8      108.87       94.17      7.83 o
  -1   7   8      170.95      186.71      8.77 o
   0   7   8      160.97      170.57      9.90 o
   1   7   8      181.03      203.86      8.34 o
   2   7   8      236.59      223.89     23.73 o
   3   7   8        0.03        0.04      1.87 o
   4   7   8        0.47        0.00      1.87 o
   5   7   8      114.49      131.07     11.86 o
   6   7   8       12.58        3.25      6.50 o
   7   7   8       29.23       32.13      4.62 o
   8   7   8       17.70       25.29      5.85 o
  -8   8   8       19.20       22.65      4.88 o
  -7   8   8       33.42       31.73     10.56 o
  -6   8   8       52.92       72.80      7.48 o
  -5   8   8      133.92      130.87     18.53 o
  -4   8   8       74.02       89.96      6.37 o
  -3   8   8       12.88        6.99      6.18 o
  -2   8   8        0.56        0.00      3.90 o
  -1   8   8       38.74       37.55      7.80 o
   0   8   8        0.85        1.30      7.48 o
   1   8   8        1.85        0.00      6.50 o
   2   8   8       85.73       86.45     13.33 o
   3   8   8      109.36      129.35     15.93 o
   4   8   8      125.74      127.73     15.93 o
   5   8   8       16.99       22.75      9.43 o
   6   8   8        0.01        0.00      6.83 o
  -5   9   8       33.86       22.75      7.48 o
  -4   9   8        0.41        0.00      5.85 o
  -3   9   8        0.74        0.00      6.18 o
  -2   9   8        0.48        0.00      6.18 o
  -1   9   8        0.23        0.00      5.85 o
   0   9   8       12.32       11.70      8.45 o
   1   9   8        0.92        0.00      7.48 o
   2   9   8        1.45        0.00      8.13 o
   3   9   8        9.75        0.00      7.80 o
 -15   0   9       58.78       70.35      5.83 o
 -13   0   9       41.26       53.32      4.67 o
 -11   0   9     2037.38     2332.50     67.83 o
  -9   0   9       73.20       71.12      3.35 o
  -7   0   9     2415.32     2659.67     76.20 o
  -5   0   9     4047.79     4124.54    242.78 o
  -3   0   9      173.71      169.77     12.84 o
  -1   0   9       13.33       14.25      1.95 o
   1   0   9      930.15      786.38     25.80 o
   3   0   9      109.27       97.20      4.22 o
   5   0   9     1002.45     1007.94     41.83 o
   7   0   9      618.20      614.33     26.27 o
   9   0   9      530.22      603.55     29.09 o
  11   0   9       28.80       46.11      5.04 o
  13   0   9      119.61      157.49      7.53 o
 -15   1   9        6.69        1.84      2.07 o
 -14   1   9        0.01        0.00      1.62 o
 -13   1   9        1.27        0.00      1.65 o
 -12   1   9      576.88      662.73     16.42 o
 -11   1   9        0.07        1.22      1.56 o
 -10   1   9        2.44        0.00      1.14 o
  -9   1   9       37.07       32.19      1.70 o
  -8   1   9      735.20      729.23     20.46 o
  -7   1   9      201.61      192.50      6.91 o
  -6   1   9      807.65      845.68     23.70 o
  -5   1   9        6.66        5.34      1.11 o
  -4   1   9      482.62      459.39     18.86 o
  -3   1   9      411.97      429.05     11.26 o
  -2   1   9     1754.02     1496.05     37.51 o
  -1   1   9      104.24       85.78      3.75 o
   0   1   9       41.29       43.79      2.09 o
   1   1   9       51.98       39.77      1.62 o
   2   1   9      138.84      116.15      3.29 o
   3   1   9        7.09       10.19      1.12 o
   4   1   9     1217.90     1125.43     32.70 o
   5   1   9        1.01        0.00      1.21 o
   6   1   9     1145.94     1183.22     34.58 o
   7   1   9       36.41       33.90      2.33 o
   8   1   9      145.81      165.75      6.38 o
   9   1   9       91.74       96.36      4.58 o
  10   1   9      124.66      132.85      4.93 o
  11   1   9       13.59       10.52      1.87 o
  12   1   9       28.15       33.79      2.62 o
  13   1   9        2.58        5.29      1.87 o
 -15   2   9        6.23        7.56      2.14 o
 -14   2   9      201.94      211.17      6.55 o
 -13   2   9        8.53        8.15      1.85 o
 -12   2   9        4.51        4.01      1.76 o
 -11   2   9       19.97       15.93      1.94 o
 -10   2   9       22.70       16.06      1.70 o
  -9   2   9       46.93       42.04      2.36 o
  -8   2   9      158.59      162.76      7.12 o
  -7   2   9       12.88       10.34      1.41 o
  -6   2   9     1993.43     2108.33     72.71 o
  -5   2   9       18.02       17.73      1.40 o
  -4   2   9      152.47      134.44      5.12 o
  -3   2   9      424.19      441.46     11.63 o
  -2   2   9      881.26      827.17     21.02 o
  -1   2   9      615.64      485.59     16.32 o
   0   2   9     1193.78     1017.48     28.40 o
   1   2   9      404.30      428.14     10.18 o
   2   2   9        0.59        0.00      0.61 o
   3   2   9       87.84       88.45      3.06 o
   4   2   9      213.09      191.11      5.66 o
   5   2   9      150.48      155.20      5.51 o
   6   2   9      227.23      238.20      7.94 o
   7   2   9       53.97       48.65      2.94 o
   8   2   9      557.38      573.59     17.50 o
   9   2   9       79.40       77.84      4.02 o
  10   2   9       92.09       94.77      4.02 o
  11   2   9       15.31       17.18      2.04 o
  12   2   9       11.56       20.42      2.20 o
 -14   3   9        0.06        0.22      1.96 o
 -13   3   9      556.71      582.70     16.51 o
 -12   3   9      117.54      131.22      5.84 o
 -11   3   9      114.37      124.34      5.28 o
 -10   3   9      209.73      212.44      6.68 o
  -9   3   9       60.71       42.54      3.34 o
  -8   3   9        0.13        0.00      1.01 o
  -7   3   9       89.74       92.10      3.46 o
  -6   3   9        0.00        0.00      1.12 o
  -5   3   9        5.63       10.31      1.28 o
  -4   3   9       66.44       52.70      2.68 o
  -3   3   9     1205.72     1243.91     35.23 o
  -2   3   9       79.47       79.58      3.22 o
  -1   3   9       10.39        3.04      1.87 o
   0   3   9      642.18      644.78     21.34 o
   1   3   9      332.40      255.63      6.42 o
   2   3   9       19.63       17.41      1.07 o
   3   3   9      407.71      416.35     11.13 o
   4   3   9       46.91       51.15      2.32 o
   5   3   9      258.42      241.56      7.01 o
   6   3   9      168.38      165.09      5.83 o
   7   3   9      413.39      428.29     13.28 o
   8   3   9       18.74       19.80      2.08 o
   9   3   9      149.30      172.43      6.45 o
  10   3   9       24.00       20.26      2.02 o
  11   3   9       43.65       43.17      2.67 o
  12   3   9        0.52        1.18      1.69 o
 -13   4   9      162.01      181.07     10.90 o
 -12   4   9      258.46      284.94     11.87 o
 -11   4   9        1.73        0.00      2.37 o
 -10   4   9      324.59      336.45     12.55 o
  -9   4   9       43.19       43.92      4.82 o
  -8   4   9       34.63       28.50      2.40 o
  -7   4   9      303.87      308.34      9.88 o
  -6   4   9        5.77        8.26      1.64 o
  -5   4   9      260.13      240.47      6.79 o
  -4   4   9       72.54       81.98      3.00 o
  -3   4   9       54.70       63.74      2.55 o
  -2   4   9      243.82      215.28      6.13 o
  -1   4   9      130.49      152.88      5.22 o
   0   4   9      196.47      176.47      5.67 o
   1   4   9      309.24      287.44      7.85 o
   2   4   9       81.79       76.88      2.79 o
   3   4   9      261.90      256.99      6.68 o
   4   4   9      771.17      787.36     18.87 o
   5   4   9        4.52        3.04      1.25 o
   6   4   9        0.03        0.00      1.72 o
   7   4   9      145.81      164.86      7.45 o
   8   4   9      105.57      103.45      4.50 o
   9   4   9      136.47      153.26      6.90 o
  10   4   9       67.70       68.16      3.33 o
  11   4   9       16.77       28.71      2.33 o
 -13   5   9       24.83       28.23      3.87 o
 -12   5   9       63.35       74.08      5.23 o
 -11   5   9        0.12        0.00      2.42 o
 -10   5   9       36.64       31.66      3.43 o
  -9   5   9        0.32        0.00      2.05 o
  -8   5   9      105.69      109.93      7.49 o
  -7   5   9      449.17      443.68     29.94 o
  -6   5   9      124.46      126.19      6.34 o
  -5   5   9      768.53      791.65     29.58 o
  -4   5   9     1565.86     1728.50     89.13 o
  -3   5   9        2.41        3.14      1.71 o
  -2   5   9      107.24      100.59      6.17 o
  -1   5   9       54.84       60.67      3.57 o
   0   5   9       88.68       68.71      4.32 o
   1   5   9        3.57        1.00      2.15 o
   2   5   9      636.20      610.70     17.62 o
   3   5   9        3.19        0.61      2.44 o
   4   5   9      234.62      237.71      6.36 o
   5   5   9      571.77      570.95     14.01 o
   6   5   9       44.69       46.50      2.31 o
   7   5   9      265.24      264.42      7.51 o
   8   5   9        0.35        0.15      1.18 o
   9   5   9        9.91       10.73      1.59 o
  10   5   9        0.00        0.00      1.30 o
 -11   6   9      130.98      141.64      7.25 o
 -10   6   9        0.24        2.55      2.61 o
  -9   6   9       88.23      102.81      9.86 o
  -8   6   9       28.40       22.71      3.08 o
  -7   6   9      169.12      169.63     11.27 o
  -6   6   9       43.93       47.25      4.03 o
  -5   6   9      559.60      568.02     36.33 o
  -4   6   9       14.99       15.49      2.42 o
  -3   6   9       18.41        8.66      2.88 o
  -2   6   9        7.64        3.75      2.49 o
  -1   6   9      286.61      286.27     10.85 o
   0   6   9        7.74        6.48      1.74 o
   1   6   9       11.97       19.22      3.00 o
   2   6   9        0.24        0.00      2.60 o
   3   6   9       89.72       96.37      9.10 o
   4   6   9        0.24        0.00      2.11 o
   5   6   9        0.08        0.00      5.04 o
   6   6   9        2.59        1.76      2.34 o
   7   6   9        6.09        2.93      1.75 o
   8   6   9       19.92       34.65      2.66 o
   9   6   9       52.43       67.63      3.05 o
 -10   7   9        0.02        0.00      2.42 o
  -9   7   9      127.92      155.77     14.76 o
  -8   7   9      114.11      122.94     12.23 o
  -7   7   9       56.54       54.59      4.07 o
  -6   7   9       34.93       43.86      3.60 o
  -5   7   9      156.80      180.86     13.98 o
  -4   7   9       18.85       20.76      4.13 o
  -3   7   9        0.33        0.00      2.21 o
  -2   7   9       11.02       10.33      2.19 o
  -1   7   9       53.18       53.18      9.32 o
   0   7   9      103.91      132.09      6.17 o
   1   7   9      176.81      192.17      7.96 o
   2   7   9       24.16       30.59      5.69 o
   3   7   9        4.15        0.08      2.16 o
   4   7   9       52.21       59.10      4.91 o
   5   7   9       49.08       55.95      5.04 o
   6   7   9       49.54       46.40      4.62 o
   7   7   9        1.07        0.00      2.13 o
   8   7   9       13.66       18.20      8.13 o
  -7   8   9        0.16        1.18      2.84 o
  -6   8   9      104.06      108.11     17.39 o
  -5   8   9       24.43       35.21      7.80 o
  -4   8   9        4.25        1.54      3.41 o
  -3   8   9        1.68        0.00      9.75 o
  -2   8   9        1.62        0.00      6.99 o
  -1   8   9        4.84        0.46      6.83 o
   0   8   9       86.39       85.67     11.70 o
   1   8   9       26.60       22.10      9.43 o
   2   8   9       74.97       73.13     13.00 o
   3   8   9       23.16       27.63     10.08 o
   4   8   9       42.45       48.43     11.38 o
   5   8   9        5.87        7.15      7.80 o
  -2   9   9        0.16        0.00      6.83 o
  -1   9   9       48.91       33.15     10.08 o
   0   9   9       20.08       18.20      9.75 o
 -14   0  10      449.54      556.28     24.31 o
 -12   0  10       50.64       50.70      4.81 o
 -10   0  10       96.74       96.86      8.13 o
  -8   0  10        6.55        6.37      1.53 o
  -6   0  10     2059.14     2232.91     86.67 o
  -4   0  10       13.27       11.29      1.71 o
  -2   0  10       14.08       10.29      1.29 o
   0   0  10        0.09        0.91      1.30 o
   2   0  10      599.87      565.47     19.01 o
   4   0  10      233.98      233.17     10.92 o
   6   0  10       19.04       11.83      2.40 o
   8   0  10       33.20       33.69      6.99 o
  10   0  10       29.59       22.57      3.30 o
  12   0  10       22.53       30.48      4.18 o
 -14   1  10        8.87        4.14      2.46 o
 -13   1  10        0.72        0.00      2.05 o
 -12   1  10       21.25       21.64      2.27 o
 -11   1  10       12.79       12.39      1.79 o
 -10   1  10      242.32      266.92      7.73 o
  -9   1  10      434.39      447.53     12.77 o
  -8   1  10      382.63      387.38     15.50 o
  -7   1  10      697.23      710.27     21.39 o
  -6   1  10      295.46      343.74     10.39 o
  -5   1  10      694.76      676.37     21.02 o
  -4   1  10      585.11      595.87     15.47 o
  -3   1  10     1413.30     1265.37     31.87 o
  -2   1  10      426.58      404.32     11.69 o
  -1   1  10      185.63      168.52     14.46 o
   0   1  10      224.14      163.31      5.49 o
   1   1  10      166.63      118.48      3.36 o
   2   1  10      108.23      103.59      3.13 o
   3   1  10       93.44       75.61      2.62 o
   4   1  10      209.06      185.18      5.60 o
   5   1  10       22.11       15.64      1.74 o
   6   1  10      106.72       98.81      4.17 o
   7   1  10        3.28        2.75      1.61 o
   8   1  10       51.84       63.31      3.58 o
   9   1  10      196.17      214.31      7.73 o
  10   1  10       57.95       60.79      3.63 o
  11   1  10       74.87       85.69      4.52 o
  12   1  10      170.96      209.50      8.06 o
 -14   2  10       37.45       40.38      2.94 o
 -13   2  10      198.76      231.25      6.88 o
 -12   2  10       23.80       21.50      2.02 o
 -11   2  10      747.32      809.51     23.79 o
 -10   2  10       96.66       99.19      3.94 o
  -9   2  10      181.93      191.31      9.14 o
  -8   2  10       20.08       18.21      1.83 o
  -7   2  10      861.03      877.70     24.80 o
  -6   2  10      149.12      152.04      7.61 o
  -5   2  10       31.96       34.81      1.93 o
  -4   2  10      175.97      159.29      6.95 o
  -3   2  10       83.17       72.82      2.73 o
  -2   2  10       87.40       92.75      3.16 o
  -1   2  10      396.61      330.04     12.60 o
   0   2  10      691.77      614.15     17.41 o
   1   2  10        6.55        6.84      0.89 o
   2   2  10      193.11      193.20      5.07 o
   3   2  10      516.11      497.84     13.19 o
   4   2  10      220.44      211.62      6.23 o
   5   2  10       18.04       16.18      1.49 o
   6   2  10        0.56        0.00      1.30 o
   7   2  10      158.49      166.54      6.20 o
   8   2  10        6.41        2.77      1.71 o
   9   2  10       50.57       58.52      3.51 o
  10   2  10      111.99      126.24      5.43 o
  11   2  10       17.85       18.52      3.89 o
  12   2  10        0.00        0.26      2.09 o
 -14   3  10       10.47        5.11      2.20 o
 -13   3  10        0.46        0.97      2.38 o
 -12   3  10        5.98        6.39      2.34 o
 -11   3  10        0.08        1.18      1.60 o
 -10   3  10       34.69       36.14      2.44 o
  -9   3  10       59.03       47.27      2.63 o
  -8   3  10     1371.19     1411.15     40.86 o
  -7   3  10      613.93      653.40     25.28 o
  -6   3  10       77.83       60.78      3.61 o
  -5   3  10       28.90       21.20      1.68 o
  -4   3  10      642.22      686.23     17.81 o
  -3   3  10      225.68      208.12      5.97 o
  -2   3  10      718.53      722.07     21.18 o
  -1   3  10      219.91      222.29     20.48 o
   0   3  10       25.50       38.77      2.13 o
   1   3  10      457.51      401.97     11.79 o
   2   3  10       62.61       69.84      2.47 o
   3   3  10       37.43       36.95      2.02 o
   4   3  10     1115.08     1103.25     28.35 o
   5   3  10      438.25      457.32     12.37 o
   6   3  10      200.96      188.47      5.82 o
   7   3  10      108.94      110.82      5.30 o
   8   3  10       85.37       92.70      4.30 o
   9   3  10       46.30       53.93      3.43 o
  10   3  10        7.03        7.45      2.00 o
  11   3  10        0.09        0.00      1.80 o
 -13   4  10        1.24        0.00      2.80 o
 -12   4  10       11.87       10.12      2.99 o
 -11   4  10      184.00      197.62      8.93 o
 -10   4  10       13.68       12.83      2.75 o
  -9   4  10      199.60      184.47     11.02 o
  -8   4  10       21.99       19.71      2.80 o
  -7   4  10      151.44      139.42      5.43 o
  -6   4  10       40.47       35.13      2.52 o
  -5   4  10      163.65      193.64      6.75 o
  -4   4  10       91.19       91.42      3.30 o
  -3   4  10       19.74       22.24      1.52 o
  -2   4  10      153.37      120.25      3.93 o
  -1   4  10      378.89      385.86     11.68 o
   0   4  10      394.17      370.11     12.95 o
   1   4  10        3.79        2.93      1.01 o
   2   4  10      153.66      146.45      6.29 o
   3   4  10        0.10        0.00      1.18 o
   4   4  10      250.50      252.19      7.28 o
   5   4  10       20.93       16.45      1.56 o
   6   4  10       78.52       81.80      3.89 o
   7   4  10        9.15        8.91      1.59 o
   8   4  10      276.16      301.37      8.78 o
   9   4  10       30.98       39.42      2.85 o
  10   4  10        0.26        0.00      1.72 o
  11   4  10       56.74       78.66      4.26 o
 -12   5  10       34.70       24.61      3.56 o
 -11   5  10       40.53       28.44      3.56 o
 -10   5  10       31.33       34.51      3.82 o
  -9   5  10       40.16       33.82      3.48 o
  -8   5  10      154.77      143.47      9.69 o
  -7   5  10      299.36      313.28     19.61 o
  -6   5  10      198.72      211.38     10.30 o
  -5   5  10       33.72       37.09      3.69 o
  -4   5  10      479.33      529.11     18.69 o
  -3   5  10      244.31      261.28     10.13 o
  -2   5  10       73.88       58.97      3.87 o
  -1   5  10      289.53      298.76     11.31 o
   0   5  10        0.47        0.00      1.55 o
   1   5  10      166.64      163.64      8.78 o
   2   5  10        8.25        6.09      1.74 o
   3   5  10       67.58       68.79      4.78 o
   4   5  10       14.03        8.23      1.61 o
   5   5  10        0.00        0.00      1.25 o
   6   5  10       12.38        8.76      1.64 o
   7   5  10        1.96        0.00      1.45 o
   8   5  10       10.19       13.84      1.92 o
   9   5  10        0.80        0.31      1.61 o
  10   5  10        1.63        0.00      1.52 o
 -11   6  10        4.21        3.78      2.86 o
 -10   6  10       85.80      104.00     12.33 o
  -9   6  10       15.60       18.67      3.80 o
  -8   6  10        8.81       12.48      2.76 o
  -7   6  10       30.85       28.20      3.15 o
  -6   6  10      380.82      385.97     25.77 o
  -5   6  10      102.84      120.51      6.83 o
  -4   6  10       88.76       95.42      5.62 o
  -3   6  10        2.63        0.00      3.52 o
  -2   6  10        0.09        0.00      2.17 o
  -1   6  10      260.12      279.68     10.77 o
   0   6  10       10.80       11.92      2.09 o
   1   6  10       65.03       58.68      4.91 o
   2   6  10      203.00      198.64     10.28 o
   3   6  10       23.05       18.44      4.06 o
   4   6  10       67.10       62.33      5.10 o
   5   6  10       28.58       28.69      3.52 o
   6   6  10       75.01       78.31      4.59 o
   7   6  10        5.02        3.39      1.97 o
   8   6  10       87.28      107.81      5.68 o
  -9   7  10       11.66       12.59      2.93 o
  -8   7  10       16.60       21.96      3.17 o
  -7   7  10      154.69      187.66     14.60 o
  -6   7  10       48.14       55.14      4.34 o
  -5   7  10      225.67      272.24     22.47 o
  -4   7  10       64.23       77.79      9.76 o
  -3   7  10       55.37       75.60      6.46 o
  -2   7  10       11.01       18.80      2.51 o
  -1   7  10        6.01        9.66      2.09 o
   0   7  10       29.09       39.05      5.07 o
   1   7  10       69.31       81.53      4.68 o
   2   7  10      120.62      138.80      8.36 o
   3   7  10       70.35       79.63      5.78 o
   4   7  10       11.73        9.44      2.75 o
   5   7  10       61.55       64.40      5.20 o
   6   7  10        5.40        2.28      2.43 o
   7   7  10       10.37        5.49      3.41 o
  -6   8  10        1.13        3.38      2.95 o
  -5   8  10        3.51        1.67      3.58 o
  -4   8  10        0.02        0.00      2.38 o
  -3   8  10        0.32        0.00      2.40 o
  -2   8  10        5.33        0.00      5.53 o
  -1   8  10       11.74        8.64      3.02 o
   0   8  10       11.91       13.40      5.69 o
   1   8  10       15.16        7.31      2.93 o
   2   8  10        0.00        0.00      7.80 o
   3   8  10       69.08       89.38     14.30 o
   4   8  10      104.58      135.20     17.23 o
 -13   0  11      350.36      400.82     18.24 o
 -11   0  11     1218.57     1286.05     51.65 o
  -9   0  11        6.97        5.85      2.50 o
  -7   0  11     1104.59     1072.37     45.18 o
  -5   0  11       40.59       47.57      3.56 o
  -3   0  11       19.21       17.05      1.94 o
  -1   0  11      584.06      469.11     19.66 o
   1   0  11      330.44      304.35     10.76 o
   3   0  11      956.14      939.16     31.13 o
   5   0  11      156.26      180.49      9.06 o
   7   0  11      446.48      534.18     23.40 o
   9   0  11        9.19        6.80      2.55 o
  11   0  11       62.07       81.97     10.40 o
 -14   1  11       15.63        9.70      2.79 o
 -13   1  11       72.25       65.70      4.06 o
 -12   1  11        8.84       11.76      2.33 o
 -11   1  11      114.60      117.95      5.22 o
 -10   1  11      611.71      615.73     18.22 o
  -9   1  11      170.35      174.18      6.32 o
  -8   1  11      885.21      875.42     25.89 o
  -7   1  11       57.86       52.21      2.92 o
  -6   1  11      115.96      140.00      7.63 o
  -5   1  11      187.74      174.92      5.33 o
  -4   1  11      515.50      493.45     12.93 o
  -3   1  11      456.42      403.41     11.73 o
  -2   1  11      712.53      642.78     18.22 o
  -1   1  11     1098.79     1013.58     43.26 o
   0   1  11      112.86      110.60      4.64 o
   1   1  11        3.48        2.53      0.86 o
   2   1  11      216.49      196.51      5.24 o
   3   1  11      113.49      119.79      3.67 o
   4   1  11       66.82       61.16      2.53 o
   5   1  11       12.67        9.79      2.02 o
   6   1  11       31.38       29.25      2.29 o
   7   1  11        4.74        4.21      1.70 o
   8   1  11        0.01        0.00      1.45 o
   9   1  11       49.45       66.76      3.74 o
  10   1  11       30.42       34.28      2.81 o
  11   1  11       19.71       24.43      2.80 o
 -14   2  11       34.43       40.75      4.01 o
 -13   2  11        3.11        0.40      2.21 o
 -12   2  11      112.61      130.76      5.62 o
 -11   2  11        0.02        0.00      1.78 o
 -10   2  11       58.10       58.43      4.09 o
  -9   2  11        2.44        0.00      1.78 o
  -8   2  11       66.03       66.15      3.20 o
  -7   2  11      362.78      379.55     11.97 o
  -6   2  11       44.34       43.21      2.35 o
  -5   2  11        0.75        0.22      1.34 o
  -4   2  11      104.93      102.11      3.59 o
  -3   2  11       94.20       81.24      3.09 o
  -2   2  11      136.09      127.90      4.12 o
  -1   2  11     1049.36      905.15     30.41 o
   0   2  11      288.21      245.11      8.79 o
   1   2  11      191.91      158.85      5.58 o
   2   2  11      493.12      441.95     11.57 o
   3   2  11       43.64       40.21      1.92 o
   4   2  11      282.18      288.65      8.22 o
   5   2  11      117.37      127.13      4.33 o
   6   2  11        3.39        0.00      1.29 o
   7   2  11       52.35       46.24      2.85 o
   8   2  11       12.24       11.86      1.92 o
   9   2  11       51.20       49.54      3.21 o
  10   2  11      159.82      221.79      8.19 o
  11   2  11       34.06       37.20      3.13 o
 -13   3  11       35.63       41.93      4.04 o
 -12   3  11        6.41        4.50      2.31 o
 -11   3  11       31.75       35.61      2.99 o
 -10   3  11        9.77        4.70      1.68 o
  -9   3  11      396.74      426.49     11.82 o
  -8   3  11      111.42      118.89      4.56 o
  -7   3  11     1948.04     2032.21     58.26 o
  -6   3  11      883.69      939.34     44.36 o
  -5   3  11      976.18      963.10     27.93 o
  -4   3  11       49.99       52.92      3.07 o
  -3   3  11      844.52      839.61     24.52 o
  -2   3  11        7.58        5.48      1.14 o
  -1   3  11      202.92      161.54      6.36 o
   0   3  11        0.01        0.22      1.86 o
   1   3  11       13.37        7.55      1.99 o
   2   3  11       50.43       48.88      2.67 o
   3   3  11      288.52      284.60      7.87 o
   4   3  11        5.67        2.00      1.36 o
   5   3  11      109.68       99.04      4.08 o
   6   3  11        7.89        7.05      1.42 o
   7   3  11        4.75        5.91      1.53 o
   8   3  11       70.76       88.50      3.80 o
   9   3  11        2.95        2.32      1.73 o
  10   3  11       43.83       52.91      3.36 o
 -12   4  11        0.01        1.70      2.72 o
 -11   4  11       79.44       64.08      4.62 o
 -10   4  11       26.08       22.32      3.04 o
  -9   4  11        1.56        1.18      2.29 o
  -8   4  11      428.32      417.54     15.45 o
  -7   4  11        6.69        6.23      1.52 o
  -6   4  11      473.92      497.75     15.23 o
  -5   4  11      112.17      103.92      4.42 o
  -4   4  11       21.55       19.06      1.95 o
  -3   4  11       59.30       43.34      2.29 o
  -2   4  11      358.79      354.93      9.73 o
  -1   4  11      599.44      591.26     17.38 o
   0   4  11      489.84      437.81     15.16 o
   1   4  11       34.19       26.01      2.15 o
   2   4  11      770.40      736.36     21.04 o
   3   4  11       15.33       10.73      1.50 o
   4   4  11       18.82       17.70      1.82 o
   5   4  11        4.79        3.19      1.41 o
   6   4  11      285.25      309.18      9.80 o
   7   4  11        5.43        4.10      1.66 o
   8   4  11       84.74       97.64      5.44 o
   9   4  11       23.91       25.19      2.41 o
  10   4  11        3.60        3.72      1.84 o
 -11   5  11        0.00        0.00      2.42 o
 -10   5  11        0.67        0.00      2.53 o
  -9   5  11       95.86       96.42      8.99 o
  -8   5  11      245.93      244.24     14.21 o
  -7   5  11       11.95       10.11      2.54 o
  -6   5  11        4.12        2.52      2.25 o
  -5   5  11        2.71        0.00      2.08 o
  -4   5  11        5.64        7.56      2.22 o
  -3   5  11        6.57        0.00      2.79 o
  -2   5  11      106.82      121.93      5.92 o
  -1   5  11       43.05       36.23      2.93 o
   0   5  11      560.78      555.29     19.52 o
   1   5  11        1.29        0.00      2.13 o
   2   5  11       31.24       26.66      3.20 o
   3   5  11        3.01        2.06      1.43 o
   4   5  11       64.04       53.89      3.48 o
   5   5  11       48.34       50.04      2.89 o
   6   5  11      140.88      169.07      6.66 o
   7   5  11        0.26        0.00      1.41 o
   8   5  11        0.81        0.60      2.44 o
   9   5  11       14.97       18.79      2.20 o
 -10   6  11        0.02        0.00      2.53 o
  -9   6  11       30.66       29.92      3.58 o
  -8   6  11       97.09      101.09      9.43 o
  -7   6  11       19.07       17.33      4.54 o
  -6   6  11       99.67      106.24      6.98 o
  -5   6  11      121.71      122.20      7.28 o
  -4   6  11        0.00        0.00      1.95 o
  -3   6  11      106.31      109.97      5.87 o
  -2   6  11       36.97       37.75      4.20 o
  -1   6  11       15.99       14.83      2.30 o
   0   6  11       16.45       11.84      2.09 o
   1   6  11        7.56        5.66      2.44 o
   2   6  11        3.70        0.98      2.60 o
   3   6  11      127.21      131.41      7.77 o
   4   6  11        0.54        0.00      2.13 o
   5   6  11       46.84       38.94      4.07 o
   6   6  11        1.55        0.00      2.12 o
   7   6  11       90.52      119.23      7.57 o
  -8   7  11      124.36      128.51     12.84 o
  -7   7  11        0.01        2.11      2.42 o
  -6   7  11        3.63        3.96      2.47 o
  -5   7  11       10.41       10.70      2.52 o
  -4   7  11       76.73       96.49      7.13 o
  -3   7  11       75.61       87.37      6.80 o
  -2   7  11       13.04       11.53      2.41 o
  -1   7  11        5.16        3.64      2.00 o
   0   7  11       29.87       25.76      3.62 o
   1   7  11       20.36       18.37      2.43 o
   2   7  11        2.22        2.60      1.79 o
   3   7  11        0.48        0.00      3.41 o
   4   7  11        0.10        0.00      6.34 o
   5   7  11        5.67        2.08      2.43 o
  -5   8  11        0.00        0.00      3.25 o
  -4   8  11        0.32        0.00      5.20 o
  -3   8  11       13.66       11.88      6.01 o
  -2   8  11        1.20        2.74      3.41 o
  -1   8  11       11.04       14.39      4.39 o
   0   8  11        5.48        5.85      6.83 o
   1   8  11       11.42       14.88      3.41 o
   2   8  11       30.19       39.80      4.46 o
 -12   0  12       88.93       67.97      9.75 o
 -10   0  12      124.70      128.90      7.54 o
  -8   0  12      196.74      201.37     17.71 o
  -6   0  12       11.40        7.25      2.17 o
  -4   0  12      691.09      632.44     25.60 o
  -2   0  12     1591.64     1388.33     54.41 o
   0   0  12       52.63       43.55      4.55 o
   2   0  12      222.03      196.61      7.57 o
   4   0  12      111.25       82.86      4.19 o
   6   0  12      287.04      295.77     17.39 o
   8   0  12        4.66        6.91      3.41 o
  10   0  12       58.55       73.63      7.64 o
 -13   1  12      274.55      298.40     10.26 o
 -12   1  12       57.87       54.14      3.46 o
 -11   1  12        2.05        0.00      1.82 o
 -10   1  12       95.25      104.04      4.65 o
  -9   1  12      679.84      685.35     19.96 o
  -8   1  12      382.40      396.67     12.13 o
  -7   1  12      274.52      270.81      8.64 o
  -6   1  12       20.95       15.44      1.78 o
  -5   1  12      229.48      210.71      6.81 o
  -4   1  12      447.03      428.11     12.54 o
  -3   1  12      133.74      131.08      4.58 o
  -2   1  12       31.79       24.09      1.52 o
  -1   1  12      245.75      189.21     11.40 o
   0   1  12       20.33       12.12      1.54 o
   1   1  12       26.85       17.40      1.78 o
   2   1  12       10.56        9.49      1.31 o
   3   1  12      214.17      226.99      6.55 o
   4   1  12       45.81       35.62      2.47 o
   5   1  12       31.68       24.36      1.85 o
   6   1  12        0.10        0.00      1.27 o
   7   1  12       51.92       58.43      3.44 o
   8   1  12       18.04       20.20      2.31 o
   9   1  12       28.10       34.24      2.78 o
  10   1  12        6.50        4.38      2.10 o
 -13   2  12       58.93       70.50      4.25 o
 -12   2  12      109.94      115.95      5.34 o
 -11   2  12        1.06        0.00      1.80 o
 -10   2  12       54.86       52.28      3.13 o
  -9   2  12        4.96        0.00      1.78 o
  -8   2  12      561.74      571.93     16.84 o
  -7   2  12       29.14       34.49      2.36 o
  -6   2  12      617.76      633.89     18.12 o
  -5   2  12        7.01       10.17      1.35 o
  -4   2  12       66.90       62.51      3.10 o
  -3   2  12        0.09        0.00      1.10 o
  -2   2  12        4.02        0.04      1.40 o
  -1   2  12     1058.03      880.66     40.70 o
   0   2  12      257.78      203.04     10.28 o
   1   2  12      646.63      580.32     16.72 o
   2   2  12      249.62      227.25      6.83 o
   3   2  12      144.72      136.41      4.43 o
   4   2  12       21.16       15.31      1.47 o
   5   2  12       97.19      111.89      4.46 o
   6   2  12        1.99        3.82      1.58 o
   7   2  12        0.05        0.00      1.30 o
   8   2  12        2.23        0.33      1.64 o
   9   2  12       57.27       71.61      4.03 o
  10   2  12       67.89       94.92      4.84 o
 -12   3  12       97.49      116.95      6.42 o
 -11   3  12        9.69        9.99      2.63 o
 -10   3  12        0.37        0.00      2.17 o
  -9   3  12       57.98       56.68      2.96 o
  -8   3  12      140.61      161.87      5.41 o
  -7   3  12      378.99      423.30     11.68 o
  -6   3  12        7.39        7.89      1.45 o
  -5   3  12        1.83        0.97      1.20 o
  -4   3  12      234.01      241.23      7.00 o
  -3   3  12        0.53        0.22      1.02 o
  -2   3  12       59.79       41.14      2.21 o
  -1   3  12        8.95        8.83      3.15 o
   0   3  12      214.98      211.81      8.00 o
   1   3  12       70.30       62.18      2.98 o
   2   3  12        4.21        2.93      1.22 o
   3   3  12       27.88       24.14      1.70 o
   4   3  12       24.88       24.43      1.76 o
   5   3  12      313.31      330.83     10.84 o
   6   3  12      744.23      811.34     23.33 o
   7   3  12       39.96       44.48      2.85 o
   8   3  12        0.78        0.00      1.48 o
   9   3  12        0.07        0.00      1.57 o
  10   3  12       78.68       84.76      5.29 o
 -12   4  12      452.93      520.39     23.53 o
 -11   4  12       12.51       16.75      3.18 o
 -10   4  12        5.04        5.77      2.61 o
  -9   4  12       24.18       29.52      3.29 o
  -8   4  12       21.48       24.25      3.09 o
  -7   4  12      212.38      194.76      8.39 o
  -6   4  12        4.65        2.23      1.12 o
  -5   4  12        0.16        0.00      1.21 o
  -4   4  12       51.37       36.98      3.54 o
  -3   4  12      250.25      246.98      9.75 o
  -2   4  12        4.29        1.22      0.93 o
  -1   4  12       70.52       60.44      3.02 o
   0   4  12       43.64       36.02      3.68 o
   1   4  12       67.00       56.73      3.14 o
   2   4  12        8.37        9.67      1.45 o
   3   4  12      146.58      146.97      5.28 o
   4   4  12       43.54       46.22      2.41 o
   5   4  12       36.98       34.38      2.47 o
   6   4  12       49.64       76.47      3.77 o
   7   4  12        1.24        0.70      1.55 o
   8   4  12       61.91       79.43      4.01 o
   9   4  12       15.41       12.42      2.06 o
 -11   5  12       92.95       94.37      6.18 o
 -10   5  12        1.52        4.14      2.86 o
  -9   5  12      600.89      624.91     46.21 o
  -8   5  12        4.05        5.23      2.57 o
  -7   5  12      130.57      138.42      8.57 o
  -6   5  12        1.48        0.00      2.08 o
  -5   5  12      136.29      157.25     10.48 o
  -4   5  12      246.80      289.58     12.56 o
  -3   5  12      218.91      229.78      9.58 o
  -2   5  12      179.80      159.37      7.17 o
  -1   5  12        5.49        4.94      2.08 o
   0   5  12      265.48      248.96      9.90 o
   1   5  12        9.16       14.61      3.58 o
   2   5  12       13.63        9.51      2.67 o
   3   5  12       68.28       66.39      5.26 o
   4   5  12        5.39        0.00      2.33 o
   5   5  12        4.29        4.39      1.54 o
   6   5  12        0.16        0.00      1.42 o
   7   5  12       48.02       58.76      3.53 o
   8   5  12        8.69        8.23      1.93 o
  -9   6  12       59.61       62.31      6.15 o
  -8   6  12        3.01        2.90      2.67 o
  -7   6  12       27.54       31.20      4.98 o
  -6   6  12       53.92       53.06      4.06 o
  -5   6  12       68.63       69.26      4.60 o
  -4   6  12        1.77        3.12      2.57 o
  -3   6  12        1.99        1.18      2.08 o
  -2   6  12       53.02       57.85      4.04 o
  -1   6  12       42.86       52.61      4.66 o
   0   6  12       16.58       17.05      2.39 o
   1   6  12       34.36       29.68      2.71 o
   2   6  12       50.21       55.43      6.99 o
   3   6  12        8.66        5.25      2.41 o
   4   6  12        4.13        0.00      2.76 o
   5   6  12        3.28        1.58      2.76 o
   6   6  12       20.42       21.12      3.52 o
  -7   7  12       11.32       13.90      2.96 o
  -6   7  12        1.21        1.35      2.36 o
  -5   7  12        1.28        0.15      2.20 o
  -4   7  12       11.86        8.61      2.47 o
  -3   7  12        1.06        1.85      2.15 o
  -2   7  12       31.87       39.26      3.33 o
  -1   7  12        1.51        0.21      1.96 o
   0   7  12        2.77        1.38      1.89 o
   1   7  12       14.97        8.98      2.35 o
   2   7  12       49.29       56.21      3.98 o
   3   7  12        0.13        0.00      2.18 o
   4   7  12        6.91        7.18      2.74 o
 -13   0  13        3.55        3.12      5.04 o
 -11   0  13        9.03        4.83      2.96 o
  -9   0  13        0.19        0.00      3.58 o
  -7   0  13      170.74      162.56      8.26 o
  -5   0  13        4.03        3.16      1.71 o
  -3   0  13      316.88      256.71     11.36 o
  -1   0  13      309.31      253.83     15.28 o
   1   0  13      460.08      421.20     24.38 o
   3   0  13      182.78      147.11      7.12 o
   5   0  13      175.77      206.58      8.46 o
   7   0  13       50.24       71.77      5.46 o
   9   0  13        3.96        3.68      4.55 o
 -13   1  13      320.45      324.48     11.02 o
 -12   1  13       76.80       82.63      4.58 o
 -11   1  13       79.67       70.51      3.98 o
 -10   1  13        0.07        0.00      1.85 o
  -9   1  13      106.94       97.53      4.49 o
  -8   1  13       32.39       30.28      2.43 o
  -7   1  13       90.57       94.09      4.13 o
  -6   1  13        0.42        0.00      1.32 o
  -5   1  13      165.79      136.47      4.95 o
  -4   1  13      188.95      187.39      6.21 o
  -3   1  13       52.48       50.57      2.59 o
  -2   1  13      120.12       84.36      3.45 o
  -1   1  13       75.19       62.24      3.91 o
   0   1  13      163.73      164.32      7.58 o
   1   1  13       29.05       23.14      1.75 o
   2   1  13        2.36        4.94      1.11 o
   3   1  13       15.11       13.20      1.81 o
   4   1  13       57.80       65.26      2.96 o
   5   1  13      313.53      346.19      9.70 o
   6   1  13      136.89      160.21      5.40 o
   7   1  13       72.86       92.43      4.49 o
   8   1  13        3.90        4.00      1.94 o
   9   1  13        7.59        5.26      2.20 o
 -12   2  13        0.72        0.00      2.07 o
 -11   2  13       68.60       68.90      3.92 o
 -10   2  13      179.87      175.83      6.60 o
  -9   2  13       26.05       23.28      2.36 o
  -8   2  13      252.03      255.98      8.47 o
  -7   2  13        9.15        8.69      1.84 o
  -6   2  13       34.90       42.61      2.57 o
  -5   2  13       87.15       81.05      3.52 o
  -4   2  13      273.13      269.35      8.39 o
  -3   2  13       15.21        8.79      1.38 o
  -2   2  13      163.72      133.74      5.31 o
  -1   2  13      145.44      112.15      6.35 o
   0   2  13       24.70       18.05      1.88 o
   1   2  13       42.08       40.79      2.34 o
   2   2  13      216.57      209.68      6.85 o
   3   2  13       54.83       42.55      2.21 o
   4   2  13       79.08       82.20      3.41 o
   5   2  13       23.95       29.78      2.04 o
   6   2  13       12.12       13.24      1.89 o
   7   2  13       43.93       51.69      4.32 o
   8   2  13        1.45        0.00      1.69 o
   9   2  13        0.62        0.00      1.60 o
 -12   3  13        0.00        0.00      2.55 o
 -11   3  13       22.56       20.79      3.08 o
 -10   3  13       18.93       23.38      2.92 o
  -9   3  13      221.75      235.95     11.57 o
  -8   3  13      279.89      271.49      8.87 o
  -7   3  13       19.13       18.81      2.01 o
  -6   3  13        4.95        2.92      1.48 o
  -5   3  13      123.80      116.83      4.14 o
  -4   3  13        8.88        8.03      1.34 o
  -3   3  13       43.49       41.58      2.50 o
  -2   3  13        1.31        0.00      1.71 o
  -1   3  13      226.31      184.45      6.26 o
   0   3  13       65.67       58.52      3.38 o
   1   3  13        0.74        0.00      1.66 o
   2   3  13      136.01      133.07      4.91 o
   3   3  13        5.05        1.10      1.19 o
   4   3  13        0.05        0.00      1.16 o
   5   3  13      321.46      377.42     14.23 o
   6   3  13        0.27        1.54      1.59 o
   7   3  13       86.09       96.09      4.39 o
   8   3  13       15.99       14.48      2.09 o
   9   3  13        0.01        0.00      1.60 o
 -11   4  13        1.15        0.00      3.05 o
 -10   4  13        0.84        1.28      3.90 o
  -9   4  13        1.20        1.76      2.81 o
  -8   4  13        5.80        2.90      2.46 o
  -7   4  13       35.55       28.91      3.22 o
  -6   4  13      216.17      229.18     17.15 o
  -5   4  13      319.09      348.31     13.19 o
  -4   4  13       56.31       45.79      3.53 o
  -3   4  13      117.27       94.75      7.55 o
  -2   4  13       63.05       57.47      3.60 o
  -1   4  13      257.81      228.09      7.72 o
   0   4  13       20.55       16.29      1.94 o
   1   4  13      131.50      131.29      5.73 o
   2   4  13        0.02        0.00      2.02 o
   3   4  13        2.72        0.00      2.44 o
   4   4  13        3.49        0.00      1.26 o
   5   4  13       27.19       30.52      2.40 o
   6   4  13        5.37        6.53      1.72 o
   7   4  13        7.97        8.47      1.82 o
   8   4  13        0.18        0.00      1.57 o
 -10   5  13       56.78       68.36      6.23 o
  -9   5  13       21.95       19.67      3.72 o
  -8   5  13      212.62      255.81     17.38 o
  -7   5  13       13.02        9.74      2.99 o
  -6   5  13       28.67       29.32      3.51 o
  -5   5  13        0.26        0.00      2.04 o
  -4   5  13       78.52       81.16      6.26 o
  -3   5  13       12.93       15.46      3.17 o
  -2   5  13       11.38       13.26      2.50 o
  -1   5  13        0.78        0.00      3.11 o
   0   5  13      167.02      197.75      8.33 o
   1   5  13       29.67       18.79      3.90 o
   2   5  13       26.20       25.71      3.25 o
   3   5  13       49.98       38.90      4.01 o
   4   5  13       37.18       30.46      3.72 o
   5   5  13        5.57        4.44      2.62 o
   6   5  13       56.27       60.70      4.96 o
   7   5  13       12.65       13.63      2.12 o
  -8   6  13       29.65       34.73      6.60 o
  -7   6  13       60.51       79.23     10.28 o
  -6   6  13        3.64        2.06      2.47 o
  -5   6  13       45.16       58.99      4.41 o
  -4   6  13       22.32       19.14      2.79 o
  -3   6  13       36.33       43.07      3.48 o
  -2   6  13        0.27        0.00      1.88 o
  -1   6  13        4.23        8.37      2.29 o
   0   6  13       13.38       17.18      3.82 o
   1   6  13        4.59        5.88      3.21 o
   2   6  13        8.23        5.57      2.44 o
   3   6  13       21.89       23.97      3.31 o
   4   6  13       20.71       27.28      3.54 o
   5   6  13        0.74        0.00      2.13 o
  -5   7  13        5.10        2.15      4.24 o
  -4   7  13        2.55        2.31      2.50 o
  -3   7  13        0.56        0.00      2.24 o
  -2   7  13        1.18        0.00      3.22 o
  -1   7  13       28.77       40.27      3.46 o
   0   7  13       10.71       12.56      2.53 o
   1   7  13       20.46       21.15      3.98 o
   2   7  13        7.53       15.39      3.19 o
 -12   0  14      294.15      260.30     13.08 o
 -10   0  14      215.77      204.20     10.54 o
  -8   0  14       12.79        4.37      2.64 o
  -6   0  14      157.58      151.21      7.80 o
  -4   0  14      203.04      188.22      8.83 o
  -2   0  14       71.71       60.55      4.02 o
   0   0  14       25.35       19.50      3.25 o
   2   0  14       53.50       41.60      3.74 o
   4   0  14       96.75      118.63      6.66 o
   6   0  14      152.42      173.36      8.85 o
   8   0  14        8.50        5.69      3.74 o
 -12   1  14       91.19       83.86      4.70 o
 -11   1  14       91.65       88.03      4.61 o
 -10   1  14      167.14      163.65      6.36 o
  -9   1  14        2.52        0.00      1.68 o
  -8   1  14       18.31        4.43      1.94 o
  -7   1  14      250.04      224.51      7.59 o
  -6   1  14      127.46      130.48      4.99 o
  -5   1  14       46.26       50.24      2.76 o
  -4   1  14        1.39        0.00      1.12 o
  -3   1  14        0.95        5.49      2.44 o
  -2   1  14       25.22       19.57      1.64 o
  -1   1  14       45.14       23.74      2.30 o
   0   1  14        5.53        6.99      1.84 o
   1   1  14      105.07      107.79      5.75 o
   2   1  14       18.70       17.21      1.66 o
   3   1  14       44.18       39.18      2.39 o
   4   1  14      124.84      140.24      5.20 o
   5   1  14      521.98      613.53     17.59 o
   6   1  14       53.37       69.45      3.65 o
   7   1  14        1.90        0.00      1.39 o
   8   1  14        4.59        2.16      1.72 o
 -11   2  14      130.11      129.01      5.66 o
 -10   2  14       20.67       20.77      2.44 o
  -9   2  14       89.26       84.55      4.31 o
  -8   2  14       70.20       68.86      3.76 o
  -7   2  14       24.40       19.09      2.22 o
  -6   2  14      110.15      129.03      5.02 o
  -5   2  14       74.69       77.38      3.60 o
  -4   2  14        1.12        0.00      1.24 o
  -3   2  14       88.20       84.91      3.61 o
  -2   2  14       65.84       53.97      2.76 o
  -1   2  14        4.22        0.00      1.48 o
   0   2  14      135.77      113.94      5.86 o
   1   2  14        0.10        0.00      1.79 o
   2   2  14        1.37        0.00      1.31 o
   3   2  14       20.67       13.84      1.80 o
   4   2  14        9.09        6.02      1.58 o
   5   2  14       32.09       40.72      2.42 o
   6   2  14        8.94       11.59      1.78 o
   7   2  14        2.15        1.96      1.64 o
   8   2  14        8.48        9.08      2.05 o
 -11   3  14        0.64        2.55      3.19 o
 -10   3  14       44.29       41.93      3.56 o
  -9   3  14       14.25       15.02      2.61 o
  -8   3  14       51.21       49.72      3.61 o
  -7   3  14       11.24        5.55      2.12 o
  -6   3  14       29.83       29.46      2.34 o
  -5   3  14        0.04        2.96      1.42 o
  -4   3  14      157.23      162.41      5.71 o
  -3   3  14      115.69      119.57      4.53 o
  -2   3  14       10.25        3.76      1.28 o
  -1   3  14       86.31       71.30      3.61 o
   0   3  14       39.77       38.21      3.34 o
   1   3  14        7.96        9.96      1.79 o
   2   3  14        1.89        0.86      1.30 o
   3   3  14       26.96       22.70      3.61 o
   4   3  14        2.01        0.00      1.25 o
   5   3  14       26.15       24.98      2.06 o
   6   3  14       77.31      102.80      4.84 o
   7   3  14       69.52       96.84      4.46 o
 -10   4  14       42.76       48.90      5.20 o
  -9   4  14        1.27        0.24      2.73 o
  -8   4  14       58.62       51.78      5.53 o
  -7   4  14       26.51       29.74      3.68 o
  -6   4  14       37.15       29.13      3.56 o
  -5   4  14      107.29      117.61      8.94 o
  -4   4  14       41.96       40.50      3.43 o
  -3   4  14       14.03        7.30      3.87 o
  -2   4  14      111.96      114.70      8.36 o
  -1   4  14       19.21       14.13      1.86 o
   0   4  14      202.51      214.34     15.93 o
   1   4  14        0.85        0.00      2.83 o
   2   4  14       35.02       32.79      2.21 o
   3   4  14       23.15       29.17      2.14 o
   4   4  14       16.38       13.45      1.80 o
   5   4  14        1.68        0.81      1.45 o
   6   4  14        4.76        4.58      1.57 o
  -8   5  14       19.37       14.53      3.51 o
  -7   5  14       11.36        7.45      2.96 o
  -6   5  14        2.79        0.00      2.43 o
  -5   5  14       55.42       64.69      5.20 o
  -4   5  14        0.57        0.00      3.27 o
  -3   5  14       17.61       12.31      2.59 o
  -2   5  14       60.09       65.75      5.54 o
  -1   5  14       55.26       59.19      4.17 o
   0   5  14       39.77       38.44      4.01 o
   1   5  14      203.29      202.79     13.81 o
   2   5  14        1.81        0.00      2.44 o
   3   5  14        6.04        0.00      2.35 o
   4   5  14       14.43       12.37      2.91 o
   5   5  14       20.05       18.51      4.06 o
  -6   6  14       44.04       42.53      4.38 o
  -5   6  14      122.30      153.12     13.24 o
  -4   6  14        8.56        0.00      2.30 o
  -3   6  14       35.01       36.23      3.54 o
  -2   6  14      155.99      192.01      8.62 o
  -1   6  14        8.35        7.33      2.39 o
   0   6  14        3.23        4.01      2.66 o
   1   6  14        5.99        2.69      3.96 o
   2   6  14        0.36        0.00      2.16 o
   3   6  14       16.63       22.24      3.54 o
 -11   0  15      341.90      317.21     15.02 o
  -9   0  15      242.65      243.68     11.92 o
  -7   0  15      207.56      194.28     12.51 o
  -5   0  15        0.03        2.31      2.03 o
  -3   0  15        0.13        0.79      2.44 o
  -1   0  15        6.79        2.60      2.28 o
   1   0  15       15.37       22.43      3.58 o
   3   0  15        5.51        0.00      2.07 o
   5   0  15        2.58        4.06      2.30 o
   7   0  15       18.33       19.30      3.10 o
 -11   1  15       68.69       78.18      5.11 o
 -10   1  15       11.78       14.09      2.25 o
  -9   1  15        0.17        0.00      1.71 o
  -8   1  15        0.61        0.00      1.68 o
  -7   1  15      164.09      160.79      6.09 o
  -6   1  15      295.84      283.95      9.16 o
  -5   1  15      165.54      164.39      5.92 o
  -4   1  15      202.47      210.25      7.02 o
  -3   1  15       10.37       10.32      1.69 o
  -2   1  15       10.40        7.99      1.50 o
  -1   1  15      386.40      370.03     15.28 o
   0   1  15       72.85       75.08      4.71 o
   1   1  15       40.28       37.60      2.99 o
   2   1  15       11.48        8.32      1.74 o
   3   1  15        1.13        0.00      1.28 o
   4   1  15       36.07       55.37      3.07 o
   5   1  15       19.05       17.50      1.99 o
   6   1  15       46.41       58.94      3.36 o
   7   1  15        7.04        2.76      1.66 o
 -10   2  15       17.55       20.51      2.44 o
  -9   2  15        0.70        0.17      1.71 o
  -8   2  15       39.60       41.09      2.83 o
  -7   2  15        5.12        5.26      1.81 o
  -6   2  15      781.57      800.07     23.01 o
  -5   2  15        8.59       11.49      1.75 o
  -4   2  15      138.50      144.75      5.31 o
  -3   2  15        3.70        1.87      1.50 o
  -2   2  15       19.64       17.76      1.78 o
  -1   2  15       75.54       66.87      3.61 o
   0   2  15        6.69        3.94      1.71 o
   1   2  15        7.42        5.83      1.94 o
   2   2  15        8.14        5.67      1.62 o
   3   2  15       70.49       78.31      4.13 o
   4   2  15        1.62        0.00      1.37 o
   5   2  15       82.31      106.95      4.55 o
   6   2  15        0.07        0.00      1.48 o
   7   2  15       77.62      108.69      4.70 o
 -10   3  15       13.61        5.53      4.23 o
  -9   3  15        0.84        0.00      2.19 o
  -8   3  15       22.88       22.78      3.91 o
  -7   3  15        0.26        0.00      1.93 o
  -6   3  15       23.70       16.64      2.44 o
  -5   3  15       31.03       37.00      2.40 o
  -4   3  15       27.96       27.79      2.05 o
  -3   3  15       29.96       29.65      2.13 o
  -2   3  15       55.61       53.73      2.87 o
  -1   3  15        0.94        1.45      1.78 o
   0   3  15       20.77        9.56      2.07 o
   1   3  15      359.66      370.70     15.51 o
   2   3  15        1.31        1.84      1.50 o
   3   3  15       82.07       99.27      5.10 o
   4   3  15       13.72       13.88      2.06 o
   5   3  15       18.41       27.64      2.18 o
   6   3  15        0.56        0.00      1.47 o
  -8   4  15       16.66       15.73      3.33 o
  -7   4  15       31.13       28.09      3.79 o
  -6   4  15       58.96       62.24      5.17 o
  -5   4  15       13.84       17.08      3.10 o
  -4   4  15        1.69        1.86      2.17 o
  -3   4  15        0.89        0.00      1.80 o
  -2   4  15        1.49        0.23      1.94 o
  -1   4  15        6.84        4.29      2.17 o
   0   4  15        0.40        0.33      1.84 o
   1   4  15        0.36        0.00      2.33 o
   2   4  15        0.68        0.33      2.33 o
   3   4  15       13.28       13.25      1.85 o
   4   4  15      119.61      157.51      7.52 o
   5   4  15       11.78       11.10      1.95 o
  -7   5  15        3.93        3.53      3.58 o
  -6   5  15        0.50        0.00      2.64 o
  -5   5  15      123.64      153.29      8.49 o
  -4   5  15      110.07      134.47      7.57 o
  -3   5  15        1.82        3.53      2.26 o
  -2   5  15        1.69        1.16      2.07 o
  -1   5  15        2.68        0.00      2.00 o
   0   5  15        0.03        0.00      2.37 o
   1   5  15       15.15       12.57      3.25 o
   2   5  15        0.73        0.00      4.71 o
   3   5  15       47.01       63.80      5.46 o
  -3   6  15       28.30       32.40      4.31 o
  -2   6  15       40.61       41.21      6.04 o
  -1   6  15       85.24       98.17      5.66 o
 -10   0  16        5.53        1.83      2.96 o
  -8   0  16      241.86      239.72     11.71 o
  -6   0  16      574.89      583.41     24.44 o
  -4   0  16        1.39        2.60      3.09 o
  -2   0  16       12.41        6.55      3.58 o
   0   0  16        0.07        0.00      1.95 o
   2   0  16       53.35       56.88      5.85 o
   4   0  16       19.75       26.65      3.22 o
   6   0  16       77.96      107.64      6.66 o
  -9   1  16       11.22        8.10      2.11 o
  -8   1  16       10.92        8.30      2.06 o
  -7   1  16        0.01        0.00      1.64 o
  -6   1  16        0.10        1.53      1.68 o
  -5   1  16      295.62      324.67     10.22 o
  -4   1  16        4.39        4.97      1.65 o
  -3   1  16      267.20      265.07      8.52 o
  -2   1  16        8.61        2.88      1.40 o
  -1   1  16        9.20        7.85      1.74 o
   0   1  16      117.82      104.08      5.75 o
   1   1  16      131.35      143.29      7.24 o
   2   1  16       27.11       27.09      2.87 o
   3   1  16        7.43       12.71      2.92 o
   4   1  16       28.93       30.05      2.31 o
   5   1  16        1.32        4.14      1.63 o
   6   1  16        0.06        0.00      1.58 o
  -9   2  16        1.61        0.00      1.84 o
  -8   2  16        3.77        0.00      1.80 o
  -7   2  16       10.53        9.63      1.98 o
  -6   2  16        2.93        1.81      1.58 o
  -5   2  16       10.32       11.94      1.81 o
  -4   2  16        0.04        0.00      1.35 o
  -3   2  16        6.34        2.85      1.48 o
  -2   2  16      156.03      139.35      5.14 o
  -1   2  16       10.97        7.52      1.55 o
   0   2  16       43.50       45.65      3.56 o
   1   2  16        6.04        3.56      1.94 o
   2   2  16        8.76        4.23      2.07 o
   3   2  16      154.51      193.31      7.63 o
   4   2  16        9.16       12.21      1.82 o
   5   2  16      132.64      198.02      6.90 o
  -8   3  16      212.47      210.03     11.13 o
  -7   3  16       30.22       29.60      3.11 o
  -6   3  16      146.57      155.71      6.93 o
  -5   3  16        5.29        3.27      1.98 o
  -4   3  16      192.29      232.77      9.12 o
  -3   3  16       20.69       14.89      1.88 o
  -2   3  16       86.13       98.09      4.09 o
  -1   3  16        3.96        0.00      1.36 o
   0   3  16      211.71      202.19      9.31 o
   1   3  16        4.88        3.48      1.94 o
   2   3  16       18.38       16.99      2.40 o
   3   3  16        6.17        5.91      2.13 o
   4   3  16       42.47       61.90      3.93 o
  -7   4  16        3.09        0.00      3.58 o
  -6   4  16        3.11        3.75      2.73 o
  -5   4  16       40.56       50.08      4.35 o
  -4   4  16       66.49       83.40      5.73 o
  -3   4  16        1.01        0.34      2.10 o
  -2   4  16        1.98        0.98      2.07 o
  -1   4  16       18.58       16.46      2.76 o
   0   4  16       12.20       18.18      2.73 o
   1   4  16        6.42        9.10      3.25 o
   2   4  16        4.28        2.28      2.93 o
   3   4  16       34.34       34.45      4.88 o
  -4   5  16       19.65       28.08      3.66 o
  -3   5  16        2.40        0.33      3.25 o
  -2   5  16        7.33        3.17      2.40 o
  -1   5  16       34.60       30.74      3.42 o
   0   5  16       36.75       33.42      3.56 o
  -7   0  17        4.94        1.63      2.50 o
  -5   0  17       21.17       27.08      3.19 o
  -3   0  17        2.40        2.57      2.26 o
  -1   0  17      117.29      110.66      6.29 o
   1   0  17       25.56       17.88      3.58 o
   3   0  17      329.62      386.75     23.40 o
  -8   1  17       55.43       53.76      4.55 o
  -7   1  17       19.33       12.26      2.19 o
  -6   1  17      147.02      167.75      6.24 o
  -5   1  17      118.56      127.27      5.10 o
  -4   1  17       53.31       65.21      3.48 o
  -3   1  17       15.15       16.74      1.90 o
  -2   1  17       34.44       34.90      2.35 o
  -1   1  17        0.77        0.00      1.24 o
   0   1  17       34.41       33.68      3.10 o
   1   1  17        1.17        0.00      1.79 o
   2   1  17       18.10       18.16      2.76 o
   3   1  17        0.13        3.90      2.07 o
   4   1  17        0.64        4.71      1.74 o
  -7   2  17       60.28       61.99      3.64 o
  -6   2  17       23.47       29.09      2.50 o
  -5   2  17        1.33        6.61      1.68 o
  -4   2  17        0.51        0.75      1.41 o
  -3   2  17        0.12        0.00      1.32 o
  -2   2  17       27.63       23.42      2.01 o
  -1   2  17       28.60       24.78      2.03 o
   0   2  17        5.28        3.21      3.41 o
   1   2  17       10.66        7.65      2.60 o
   2   2  17        8.80        7.90      2.28 o
   3   2  17        3.46        3.30      2.17 o
  -6   3  17        0.43        0.00      3.25 o
  -5   3  17       89.14      119.05      5.93 o
  -4   3  17        0.01        0.43      1.86 o
  -3   3  17       29.46       31.45      2.80 o
  -2   3  17        0.21        0.00      1.35 o
  -1   3  17        0.27        0.00      1.32 o
   0   3  17       56.21       62.01      3.72 o
   1   3  17       13.94       11.86      2.30 o
   2   3  17        3.80        2.44      2.07 o
  -3   4  17        0.07        1.95      3.25 o
  -2   4  17       60.66       78.65      7.80 o
  -4   0  18       39.88       43.88      3.98 o
  -2   0  18      127.07      149.74      8.03 o
   0   0  18      105.59      123.83      9.43 o
  -5   1  18       98.45      122.17      5.14 o
  -4   1  18        3.80        2.97      1.65 o
  -3   1  18        0.52        0.00      1.47 o
  -2   1  18        1.06        2.28      1.48 o
  -1   1  18        1.70        1.18      1.48 o
   0   1  18        1.37        0.00      1.84 o
   1   1  18        0.02        0.00      1.84 o
  -3   2  18       43.12       51.56      3.56 o
  -2   2  18       12.61       12.31      2.05 o
  -1   2  18       56.89       71.07      4.06 o
 
